# Supplementary material for: An On-Line Cross-Sectional Questionnaire to Assess Knowledge of COVID-19 Pandemic among Citizens Tested for the SARS-CoV-2 Virus in Quito and Ibarra, Ecuador
Source: Int J Environ Res Public Health. 2021 Feb 10;18(4):1691. doi: 10.3390/ijerph18041691 (PMC7916451; doi:10.3390/ijerph18041691)
Supplement: Supplementary file 1 [file ijerph-18-01691-s001.zip]

Archive with 7 entries (6 files):
- Suppl/
- Suppl/Table S1.docx
- __MACOSX/Suppl/._Table S1.docx
- Suppl/Table S3.xlsx
- __MACOSX/Suppl/._Table S3.xlsx
- Suppl/Table S2.xlsx
- __MACOSX/Suppl/._Table S2.xlsx
