# Supplementary material for: An On-Line Cross-Sectional Questionnaire to Assess Knowledge of COVID-19 Pandemic among Citizens Tested for the SARS-CoV-2 Virus in Quito and Ibarra, Ecuador
Source: Int J Environ Res Public Health. 2021 Feb 10;18(4):1691. doi: 10.3390/ijerph18041691 (PMC7916451; doi:10.3390/ijerph18041691)
Supplement: Supplementary file 1 [file ijerph-18-01691-s001.zip › Suppl/Table S3.xlsx]

## Sheet: Raw data
Timestamp	Género	Ciudad de residencia	Edad	Nivel educativo	La COVID-19 es causada por el virus llamado:	Considera usted que el virus causante de COVID-19 es:	Considera usted que el virus causante de COVID-19 es:	A diferencia del resfriado común, la nariz tapada, la nariz que moquea y los estornudos son menos comunes en personas infectadas por el virus que causa COVID-19	De cada 100 infectados con COVID-19 en ECUADOR se estima que la cantidad de personas que fallecen por esta causa, es entre:	Los principales síntomas clínicos de COVID-19 son fiebre, fatiga, tos seca y dolores corporales	Actualmente no existe una cura efectiva para COVID-19, pero el tratamiento sintomático y de apoyo temprano puede ayudar a la mayoría de los pacientes a recuperarse de la infección	Comer o tocar animales salvajes provoca la infección por el virus causante de COVID-19	Las personas con COVID-19 solo transmiten el virus cuando presentan fiebre	No todas las personas con COVID-19 desarrollarán casos graves. Pero ancianos y personas con enfermedades crónicas tienen más probabilidades de ser casos graves	Para prevenir el contagio de COVID-19, las personas deben evitar aglomeraciones y evitar el transporte público	El virus que causa COVID-19 se propaga a través de micro gotas respiratorias de individuos infectados	Se considera seguro el uso de dióxido de cloro para combatir la COVID-19	El aislamiento y el tratamiento de personas contagiadas con COVID-19 son formas efectivas de reducir la propagación del virus	Es necesario que los niños y adultos jóvenes tomen medidas para prevenir la infección por el virus causante de COVID-19	Las personas pueden estar infectadas y ser contagiosas a pesar de no tener síntomas claros de la enfermedad	Las personas que tienen contacto con alguien infectado con el virus deben aislarse inmediatamente en un lugar adecuado. En general, el período de aislamiento es de 14 días	El virus que causa COVID-19 se transporta por el aire	El agente causante de COVID-19 es un virus de ARN	La PCR es la técnica más precisa para identificar el virus en un paciente	Es correcto regresar al lugar de trabajo sin realizarse un prueba de COVID-19.	La prueba rápida es la técnica más precisa para identificar el virus en un paciente	Algunas alternativas naturales como la miel, el ajo, el jengibre, el eucalipto, etc. Pueden usarse para combatir el virus	Oficialmente se sonsidera a perros y gatos de bajo riesgo para la trasmisión del virus causante de COVID-19	El uso de guantes provee de total seguridad frente al contagio con COVID-19	El uso apropiado de mascarilla reduce la probabilidad de contagio con COVID-19	El coronavirus se puede ver con un microscopio común	Las personas que trabajan en atención al público deben usar pantallas de protección para prevenir la infección por el virus causante de COVID-19	En esta sección usted puede compartir con nosotros cualquier comentario, sugerencia o recomendación respecto a la encuesta o el estudio.
2020-07-25 17:45:53	Masculino	Quito	25	Tercer nivel	SARS-COV-2	De origen natural	Una entidad viva	Falso	1 - 10	Verdadero	Falso	Falso	Falso	Verdadero	Verdadero	Verdadero	Falso	Verdadero	Verdadero	Verdadero	Verdadero	Falso	No estoy seguro/a	Verdadero	Falso	Falso	Falso	Verdadero	Falso	Verdadero	Falso	Verdadero
2020-07-25 18:16:01	Femenino	Quito	23	Tercer nivel	SARS-COV-2	Creado en laboratorio	Una entidad viva	No estoy seguro/a	No estoy seguro/a	Verdadero	Verdadero	No estoy seguro/a	Falso	Verdadero	Verdadero	Verdadero	No estoy seguro/a	Verdadero	Verdadero	Verdadero	Verdadero	No estoy seguro/a	No estoy seguro/a	Verdadero	Falso	Falso	Verdadero	Verdadero	No estoy seguro/a	Verdadero	No estoy seguro/a	Verdadero
2020-07-25 18:18:12	Masculino	Quito	19	Bachillerato	SARS-COV-2	Creado en laboratorio	Un compuesto químico	No estoy seguro/a	No estoy seguro/a	Verdadero	Verdadero	No estoy seguro/a	Falso	Verdadero	Verdadero	No estoy seguro/a	No estoy seguro/a	Verdadero	Verdadero	Verdadero	Verdadero	Falso	No estoy seguro/a	Verdadero	Falso	Falso	No estoy seguro/a	No estoy seguro/a	Falso	Verdadero	No estoy seguro/a	Verdadero
2020-07-27 16:47:54	Femenino	Quito	36	Cuarto nivel	SARS-COV-2	Creado en laboratorio	Una entidad viva	Verdadero	1 - 10	Verdadero	Falso	Falso	Falso	Verdadero	Verdadero	Verdadero	Falso	Verdadero	Verdadero	Verdadero	Verdadero	Falso	No estoy seguro/a	Verdadero	Falso	Falso	Verdadero	Falso	Falso	Verdadero	No estoy seguro/a	Verdadero
2020-07-27 17:33:11	Masculino	Quito	38	Cuarto nivel	SARS-COV-2	Creado en laboratorio	Un complot mediático	Falso	51 - 100	Verdadero	Falso	Falso	Falso	Verdadero	Verdadero	Verdadero	verdadero	Verdadero	Verdadero	Verdadero	Verdadero	Falso	Verdadero	Verdadero	verdadero	Falso	Verdadero	Falso	Falso	Verdadero	No estoy seguro/a	Verdadero
2020-07-27 17:52:09	Femenino	Quito	35	Tercer nivel	SARS-COV-2	Creado en laboratorio	Una entidad viva	Verdadero	1 - 10	Verdadero	Verdadero	Falso	Falso	Verdadero	Verdadero	Verdadero	Falso	Verdadero	Verdadero	Verdadero	Verdadero	Falso	No estoy seguro/a	Verdadero	Falso	Falso	Verdadero	Verdadero	Falso	Verdadero	Verdadero	Verdadero
2020-07-27 18:24:17	Femenino	QUITO	32	Cuarto nivel	SARS-COV-2	Creado en laboratorio	No estoy seguro/a	Verdadero	No estoy seguro/a	Verdadero	Verdadero	Falso	Falso	Verdadero	Verdadero	Verdadero	Falso	Verdadero	Verdadero	Verdadero	Verdadero	No estoy seguro/a	Falso	Verdadero	Falso	Falso	Verdadero	Verdadero	Falso	Verdadero	Falso	Verdadero
2020-07-27 18:25:14	Masculino	Quito	22	Tercer nivel	SARS-COV-2	De origen natural	Una entidad viva	Verdadero	11 - 20	Verdadero	Verdadero	Falso	Falso	Falso	Verdadero	Verdadero	Falso	Verdadero	Verdadero	Verdadero	Verdadero	Verdadero	Verdadero	Falso	Falso	Falso	No estoy seguro/a	Verdadero	Falso	Verdadero	Falso	Verdadero	los virus según el libro biología la vida en la tierra octava edición, no se consideran un ser vivo sino un organismo que replica su material genético en un ser vivo para reproducirse
2020-07-27 18:30:06	Masculino	Quito	33	Tercer nivel	SARS-COV-2	Creado en laboratorio	Una entidad viva	Falso	1 - 10	Verdadero	Verdadero	Falso	Falso	Verdadero	Verdadero	Verdadero	Falso	Verdadero	Verdadero	Verdadero	Verdadero	Falso	Verdadero	Verdadero	Falso	Falso	Falso	Verdadero	Falso	Verdadero	No estoy seguro/a	Verdadero	Hay preguntas sugestivas, y lo de los perros y gatos debe ser mejor estructurada la pregunta, ya que puede generar confusión
2020-07-27 19:25:09	Masculino	Quito	31	Tercer nivel	SARS-COV-2	De origen natural	Una entidad viva	Verdadero	1 - 10	Verdadero	Verdadero	Falso	Falso	Verdadero	Verdadero	Verdadero	Falso	Verdadero	Verdadero	Verdadero	Verdadero	Verdadero	No estoy seguro/a	Verdadero	Falso	Falso	Falso	Verdadero	Falso	Verdadero	Falso	Verdadero
2020-07-27 19:42:22	Masculino	Quito	32	Tercer nivel	SARS-COV-2	De origen natural	Una entidad viva	Verdadero	1 - 10	Verdadero	Verdadero	Falso	Falso	Verdadero	Verdadero	Verdadero	Falso	Verdadero	Verdadero	Verdadero	Verdadero	Falso	Verdadero	Verdadero	Falso	Falso	Falso	Verdadero	Falso	Verdadero	Falso	Verdadero	Los virus no pueden ser consideradas entidades vivas, pero tampoco hay una opción correcta.
2020-07-27 19:58:57	Masculino	Quito	44	Tercer nivel	SARS-COV-2	Creado en laboratorio	Un compuesto químico	Verdadero	1 - 10	Verdadero	Verdadero	Falso	Falso	Verdadero	Verdadero	Verdadero	Falso	Verdadero	Verdadero	Verdadero	Verdadero	Falso	Falso	Verdadero	Falso	Falso	Falso	Verdadero	Falso	Verdadero	Verdadero	Verdadero	Falta la preguntar el tiempo por el que se debe de aislar a una persona y Si esta al salir es o no segura paravel resto
2020-07-27 22:04:50	Femenino	Quito	62	Cuarto nivel	MERS-19	De origen natural	Una entidad viva	Verdadero	1 - 10	Verdadero	Verdadero	Falso	Falso	Verdadero	Verdadero	Verdadero	Falso	Verdadero	Verdadero	Verdadero	Verdadero	Falso	Verdadero	Verdadero	Falso	Falso	Falso	Verdadero	Falso	Verdadero	Falso	Verdadero
2020-07-27 22:36:10	Femenino	Quito	48	Bachillerato	COVID-19	Creado en laboratorio	Un compuesto químico	Falso	51 - 100	Verdadero	Verdadero	Falso	Falso	Verdadero	Verdadero	Verdadero	No estoy seguro/a	Verdadero	Falso	Verdadero	Verdadero	Falso	No estoy seguro/a	Verdadero	Falso	Falso	Verdadero	Verdadero	Falso	Verdadero	No estoy seguro/a	Verdadero	Especificar que no todas las personas tienen los mismos síntomas, ya que varian y a veces no son ni similares a los que envían en las encuestas del Ministerio de salud pública.
2020-07-28 06:00:16	Masculino	Quito Ecuador	52	Bachillerato	SARS-COV-2	Creado en laboratorio	Una entidad viva	Falso	1 - 10	Verdadero	Verdadero	No estoy seguro/a	Falso	Verdadero	Verdadero	Verdadero	No estoy seguro/a	Verdadero	Verdadero	Verdadero	Verdadero	Falso	No estoy seguro/a	Verdadero	Falso	Falso	Verdadero	Verdadero	Falso	Verdadero	No estoy seguro/a	Verdadero
2020-07-28 07:13:17	Masculino	Quito	63	Cuarto nivel	SARS-COV-2	De origen natural	Una entidad viva	Verdadero	1 - 10	Verdadero	Verdadero	Verdadero	Falso	Verdadero	Verdadero	Verdadero	Falso	Verdadero	Falso	Verdadero	Verdadero	Falso	Verdadero	Verdadero	verdadero	Falso	Falso	Verdadero	Falso	Verdadero	Falso	Verdadero
2020-07-28 10:52:11	Masculino	Quito	24	Bachillerato	COVID-19	No estoy seguro/a	No estoy seguro/a	No estoy seguro/a	51 - 100	Verdadero	Verdadero	No estoy seguro/a	Falso	Verdadero	Verdadero	No estoy seguro/a	No estoy seguro/a	Verdadero	Verdadero	Verdadero	Verdadero	Falso	No estoy seguro/a	Verdadero	Falso	Verdadero	Verdadero	Verdadero	No estoy seguro/a	Verdadero	No estoy seguro/a	Verdadero	Está encuesta es muy importante porque así se tiene información de las demás personas sobre el covid-19
2020-07-28 10:55:52	Masculino	Quito	28	Tercer nivel	SARS-COV-2	De origen natural	Una entidad viva	Verdadero	1 - 10	Verdadero	Verdadero	Verdadero	Falso	Verdadero	Verdadero	Verdadero	Falso	Verdadero	Verdadero	Verdadero	Verdadero	Verdadero	No estoy seguro/a	Verdadero	Falso	Falso	Falso	Verdadero	Falso	Verdadero	Falso	Verdadero
2020-07-28 10:56:17	Masculino	Quito	25	Tercer nivel	SARS-COV-2	De origen natural	Un compuesto químico	No estoy seguro/a	1 - 10	Verdadero	Verdadero	Falso	Falso	Verdadero	Verdadero	Verdadero	Falso	Verdadero	Verdadero	Verdadero	Verdadero	No estoy seguro/a	Verdadero	Verdadero	No estoy seguro/a	Falso	No estoy seguro/a	Verdadero	Falso	Verdadero	No estoy seguro/a	Verdadero
2020-07-28 11:00:55	Masculino	Quito	42	Bachillerato	SARS-COV-2	Creado en laboratorio	Una entidad viva	Verdadero	No estoy seguro/a	Verdadero	Verdadero	Falso	Falso	Verdadero	Verdadero	Verdadero	Falso	Verdadero	Verdadero	Verdadero	Verdadero	Verdadero	Verdadero	Verdadero	Falso	Falso	Verdadero	Falso	Falso	Verdadero	Falso	Verdadero
2020-07-28 11:01:03	Masculino	Quito	27	Tercer nivel	SARS-COV-2	De origen natural	Una entidad viva	No estoy seguro/a	11 - 20	Verdadero	Verdadero	Verdadero	Falso	Verdadero	Verdadero	Verdadero	No estoy seguro/a	Verdadero	Verdadero	Verdadero	Verdadero	Falso	No estoy seguro/a	Verdadero	Falso	Falso	Falso	Falso	Falso	Verdadero	No estoy seguro/a	Verdadero
2020-07-28 11:41:23	Masculino	Mompiche	26	Tercer nivel	SARS-COV-2	De origen natural	Una entidad viva	Verdadero	1 - 10	Verdadero	Verdadero	Falso	Falso	Verdadero	Verdadero	Verdadero	Falso	Verdadero	Verdadero	Verdadero	Verdadero	Falso	Verdadero	Verdadero	Falso	Falso	Falso	Verdadero	Falso	Verdadero	Falso	Verdadero	Holi
2020-07-28 12:28:24	Femenino	QUITO	29	Tercer nivel	SARS-COV-2	Creado en laboratorio	Una entidad viva	No estoy seguro/a	No estoy seguro/a	Verdadero	Verdadero	Verdadero	Falso	Verdadero	Verdadero	Verdadero	Falso	Verdadero	Verdadero	Verdadero	Verdadero	Verdadero	No estoy seguro/a	Verdadero	Falso	Falso	Verdadero	Verdadero	Falso	Verdadero	No estoy seguro/a	Verdadero	Ninguna
2020-07-28 12:38:16	Masculino	Quito	24	Tercer nivel	SARS-COV-2	No estoy seguro/a	No estoy seguro/a	Falso	51 - 100	Verdadero	Verdadero	No estoy seguro/a	Falso	Verdadero	Verdadero	Verdadero	No estoy seguro/a	Verdadero	Verdadero	Verdadero	Verdadero	Falso	Verdadero	Verdadero	Falso	Falso	Falso	Verdadero	Falso	Verdadero	Falso	Verdadero
2020-07-28 12:48:40	Femenino	Quito	26	Tercer nivel	SARS-COV-2	De origen natural	Una entidad viva	Verdadero	1 - 10	Verdadero	Verdadero	Falso	Falso	Verdadero	Verdadero	Verdadero	Falso	Verdadero	Verdadero	Verdadero	Falso	Falso	Verdadero	Verdadero	Falso	Falso	Falso	Verdadero	Falso	Verdadero	Falso	Verdadero
2020-07-28 12:53:48	Femenino	Quito	20	Tercer nivel	SARS-COV-2	No estoy seguro/a	No estoy seguro/a	No estoy seguro/a	1 - 10	Verdadero	Verdadero	Falso	Falso	Verdadero	Verdadero	Verdadero	Falso	Verdadero	Verdadero	Verdadero	Verdadero	Verdadero	No estoy seguro/a	No estoy seguro/a	Falso	Falso	Falso	Falso	Falso	Verdadero	No estoy seguro/a	Verdadero
2020-07-28 12:53:55	Femenino	Quito	26	Tercer nivel	SARS-COV-2	De origen natural	Una entidad viva	Verdadero	1 - 10	Verdadero	Verdadero	Falso	Falso	Verdadero	Verdadero	Verdadero	Falso	Verdadero	Verdadero	Verdadero	Verdadero	Verdadero	Verdadero	Verdadero	Falso	Falso	Falso	Verdadero	Falso	Verdadero	Falso	Verdadero
2020-07-28 12:55:19	Masculino	Quito	26	Tercer nivel	SARS-COV-2	De origen natural	Una entidad viva	Verdadero	1 - 10	Verdadero	Verdadero	Falso	Falso	Verdadero	Verdadero	Verdadero	Falso	Verdadero	Verdadero	Verdadero	Verdadero	Falso	Verdadero	Verdadero	Falso	Falso	Falso	Verdadero	Falso	Verdadero	Falso	Verdadero
2020-07-28 12:56:13	Femenino	Quito	26	Tercer nivel	SARS-COV-2	De origen natural	Una entidad viva	Verdadero	11 - 20	Verdadero	Verdadero	Falso	Falso	Verdadero	Verdadero	Verdadero	Falso	Verdadero	Verdadero	Verdadero	Verdadero	Falso	Verdadero	Verdadero	Falso	Falso	Falso	Verdadero	Falso	Verdadero	No estoy seguro/a	Verdadero
2020-07-28 12:57:35	Masculino	Quito	59	Cuarto nivel	SARS-COV-2	De origen natural	Una entidad viva	Falso	1 - 10	Verdadero	Verdadero	Falso	Falso	Verdadero	Verdadero	Verdadero	Falso	Verdadero	Verdadero	Verdadero	Verdadero	Falso	Verdadero	Verdadero	Falso	Falso	Falso	Falso	Falso	Verdadero	Falso	Falso
2020-07-28 12:58:04	Masculino	Quito	26	Tercer nivel	SARS-COV-2	De origen natural	Una entidad viva	Falso	1 - 10	Verdadero	Verdadero	Falso	Falso	Verdadero	Verdadero	Verdadero	Falso	Verdadero	Verdadero	Verdadero	Verdadero	Verdadero	Verdadero	Verdadero	Falso	Falso	Falso	Verdadero	Falso	Verdadero	Falso	Verdadero
2020-07-28 13:05:05	Femenino	Quito	26	Tercer nivel	SARS-COV-2	De origen natural	Una entidad viva	No estoy seguro/a	No estoy seguro/a	Verdadero	Verdadero	No estoy seguro/a	Falso	Verdadero	Verdadero	Verdadero	Falso	Verdadero	Verdadero	Verdadero	Verdadero	Falso	No estoy seguro/a	Verdadero	Falso	Falso	No estoy seguro/a	Verdadero	Falso	Verdadero	No estoy seguro/a	Verdadero
2020-07-28 13:05:10	Masculino	Quito	26	Tercer nivel	SARS-COV-2	De origen natural	Una entidad viva	Verdadero	1 - 10	Verdadero	Verdadero	Falso	Falso	Verdadero	Verdadero	Verdadero	Falso	Verdadero	Verdadero	Verdadero	Verdadero	Verdadero	Verdadero	Verdadero	Falso	Falso	Falso	Verdadero	Falso	Verdadero	Falso	Verdadero
2020-07-28 13:06:13	Masculino	Quito	26	Tercer nivel	SARS-COV-2	De origen natural	Una entidad viva	No estoy seguro/a	1 - 10	Verdadero	Verdadero	Falso	Falso	Falso	Verdadero	Verdadero	Falso	Verdadero	Verdadero	Verdadero	Verdadero	Falso	Verdadero	Verdadero	Falso	Falso	Falso	Verdadero	Falso	Verdadero	Falso	Verdadero
2020-07-28 13:09:58	Masculino	Mompiche- Muisne	25	Tercer nivel	SARS-COV-2	No estoy seguro/a	Una entidad viva	Falso	1 - 10	Verdadero	Verdadero	Falso	Falso	Verdadero	Verdadero	Verdadero	Falso	Verdadero	Verdadero	Verdadero	Verdadero	Falso	Verdadero	Verdadero	Falso	Falso	Verdadero	Falso	Falso	Verdadero	Falso	Verdadero	En la localidad de Chamanga frontera entre Esmeraldas y Manabí, se hizo un barrido con el fin de identificar la población con síntomas sugerentes de COVID-19, a lo cual se identificó que un aproximado de 80% ya se había contagiado en los meses de inicio de la pandemia y lo habían combatido con remedios naturales como en la pregunta de este cuestionario y paracetamol en los casos que presentaron f…
2020-07-28 13:23:08	Femenino	IBARRA	25	Bachillerato	SARS-COV-2	Creado en laboratorio	Una entidad viva	Verdadero	31 - 40	Verdadero	Verdadero	Falso	Falso	Verdadero	Verdadero	Verdadero	Falso	Verdadero	Verdadero	Verdadero	Verdadero	Falso	Verdadero	Verdadero	Falso	Falso	Falso	Verdadero	Falso	Verdadero	Falso	Verdadero
2020-07-28 13:23:49	Femenino	Quito	27	Tercer nivel	SARS-COV-2	De origen natural	Una entidad viva	Verdadero	1 - 10	Verdadero	Verdadero	Falso	Falso	Verdadero	Verdadero	Verdadero	Falso	Verdadero	Verdadero	Verdadero	Verdadero	Falso	Verdadero	Verdadero	Falso	Falso	Falso	Verdadero	Falso	Verdadero	Falso	Verdadero
2020-07-28 13:24:27	Masculino	Quito	22	Bachillerato	SARS-COV-2	De origen natural	Una entidad viva	Verdadero	21 - 30	Verdadero	Verdadero	Falso	Falso	Verdadero	Verdadero	Verdadero	Falso	Verdadero	Verdadero	Verdadero	Verdadero	Falso	Falso	Verdadero	Falso	Falso	Falso	Verdadero	Verdadero	Verdadero	Falso	No estoy seguro/a
2020-07-28 13:26:12	Femenino	Quito	26	Tercer nivel	SARS-COV-2	De origen natural	Una entidad viva	No estoy seguro/a	1 - 10	Verdadero	Verdadero	Falso	Falso	Verdadero	Verdadero	No estoy seguro/a	Falso	Verdadero	Verdadero	Verdadero	Verdadero	Falso	No estoy seguro/a	Verdadero	Falso	Falso	Falso	Verdadero	Falso	Verdadero	No estoy seguro/a	Verdadero
2020-07-28 13:31:55	Femenino	QUITO	25	Tercer nivel	SARS-COV-2	De origen natural	Una entidad viva	Verdadero	11 - 20	Falso	Verdadero	Falso	Falso	Verdadero	Verdadero	Verdadero	Falso	Verdadero	Verdadero	Verdadero	Verdadero	Falso	Verdadero	Verdadero	Falso	Falso	Falso	Verdadero	Falso	Verdadero	Falso	Verdadero
2020-07-28 13:33:28	Masculino	Quito	32	Tercer nivel	SARS-COV-2	De origen natural	Una entidad viva	Verdadero	41 - 50	Verdadero	Verdadero	Verdadero	Falso	Verdadero	Verdadero	Verdadero	Falso	Verdadero	Verdadero	Verdadero	Verdadero	No estoy seguro/a	No estoy seguro/a	Verdadero	Falso	Falso	Falso	Verdadero	Falso	Verdadero	Falso	Verdadero
2020-07-28 13:36:42	Masculino	Puerto López	27	Tercer nivel	SARS-COV-2	De origen natural	Una entidad viva	Verdadero	No estoy seguro/a	Verdadero	Verdadero	Falso	Falso	Verdadero	Verdadero	Verdadero	Falso	Verdadero	Verdadero	Verdadero	Verdadero	Falso	Verdadero	Verdadero	Falso	Falso	Verdadero	Verdadero	Falso	Verdadero	Falso	Verdadero
2020-07-28 13:43:50	Femenino	Quito	37	Cuarto nivel	SARS-COV-2	De origen natural	Una entidad viva	Falso	31 - 40	Verdadero	Falso	Falso	Falso	Verdadero	Verdadero	Verdadero	Falso	Verdadero	Verdadero	Verdadero	Verdadero	Falso	Verdadero	Verdadero	Falso	Falso	Falso	Falso	Falso	Verdadero	Falso	Verdadero
2020-07-28 13:44:00	Masculino	QUITO	42	Tercer nivel	SARS-COV-2	De origen natural	Una entidad viva	Verdadero	1 - 10	Verdadero	Verdadero	No estoy seguro/a	Falso	Verdadero	Verdadero	Verdadero	Falso	Verdadero	Verdadero	Verdadero	Verdadero	Falso	Verdadero	Verdadero	Falso	Falso	Falso	No estoy seguro/a	Falso	Verdadero	Falso	Verdadero
2020-07-28 13:47:30	Femenino	Quito	61	Tercer nivel	SARS-COV-2	De origen natural	Una entidad viva	Falso	No estoy seguro/a	Verdadero	Verdadero	Falso	Falso	Verdadero	Verdadero	Verdadero	Falso	Verdadero	Verdadero	Verdadero	Verdadero	Verdadero	No estoy seguro/a	Verdadero	Falso	Falso	Falso	Verdadero	Falso	Verdadero	Falso	Verdadero	Mayor información atravez de los medios de comunicación, diaria y varias veces
2020-07-28 13:59:00	Femenino	Santo Domingo	32	Tercer nivel	SARS-COV-2	No estoy seguro/a	Una entidad viva	Verdadero	No estoy seguro/a	Verdadero	Verdadero	No estoy seguro/a	Falso	Verdadero	Verdadero	Verdadero	Falso	Verdadero	Verdadero	Verdadero	Verdadero	Falso	Verdadero	Verdadero	Falso	Falso	Verdadero	Verdadero	Falso	Verdadero	Falso	Verdadero	Este tipo de encuestas nos motivan a seguir informandonos mas de la pandemia que se encuentra atravesando nuestro pais y el mundo entero por la enfermedad infecciosa COVID-19 causada por el virus SARS-COV-2.
2020-07-28 13:59:52	Femenino	Costa Mesa	60	Cuarto nivel	COVID-19	De origen natural	Una entidad viva	Falso	No estoy seguro/a	Verdadero	Verdadero	Falso	Falso	Verdadero	Verdadero	Verdadero	Falso	Verdadero	Verdadero	Verdadero	Verdadero	Verdadero	No estoy seguro/a	No estoy seguro/a	Falso	Verdadero	Falso	Verdadero	Falso	Verdadero	No estoy seguro/a	Verdadero
2020-07-28 14:02:08	Femenino	Bogotá	71	Bachillerato	MERS-19	De origen natural	Una entidad viva	Verdadero	51 - 100	Verdadero	Verdadero	Falso	Falso	Verdadero	Verdadero	Verdadero	Falso	Verdadero	Verdadero	Verdadero	Verdadero	Verdadero	No estoy seguro/a	No estoy seguro/a	Falso	No estoy seguro/a	Falso	No estoy seguro/a	Falso	Verdadero	No estoy seguro/a	Verdadero
2020-07-28 14:02:31	Femenino	Bogotá	67	Tercer nivel	No estoy seguro/a	De origen natural	Una entidad viva	Verdadero	1 - 10	Verdadero	Verdadero	Falso	Falso	Verdadero	Verdadero	Verdadero	No estoy seguro/a	Verdadero	Verdadero	Verdadero	Verdadero	Verdadero	Verdadero	Verdadero	Falso	Falso	Falso	Verdadero	Falso	Verdadero	Falso	Verdadero
2020-07-28 14:06:46	Femenino	Estados unidos	50	Cuarto nivel	SARS-COV-2	De origen natural	Una entidad viva	Verdadero	No estoy seguro/a	Verdadero	Falso	Falso	Falso	Verdadero	Verdadero	Verdadero	verdadero	Verdadero	Verdadero	Verdadero	Verdadero	Verdadero	Verdadero	Verdadero	Falso	Falso	Falso	Verdadero	Falso	Verdadero	No estoy seguro/a	Verdadero
2020-07-28 14:07:47	Femenino	Sonoma	60	Tercer nivel	COVID-19	De origen natural	Una entidad viva	Verdadero	No estoy seguro/a	Verdadero	Verdadero	No estoy seguro/a	Falso	Verdadero	Verdadero	Verdadero	Falso	Verdadero	Verdadero	Verdadero	Verdadero	Verdadero	No estoy seguro/a	Verdadero	Falso	Verdadero	Falso	Verdadero	Falso	Verdadero	Falso	Verdadero
2020-07-28 14:10:21	Femenino	Bogota	57	Tercer nivel	COVID-19	No estoy seguro/a	No estoy seguro/a	No estoy seguro/a	No estoy seguro/a	Verdadero	Verdadero	Falso	Falso	Verdadero	Verdadero	Verdadero	Falso	Verdadero	Verdadero	Verdadero	Verdadero	Verdadero	No estoy seguro/a	No estoy seguro/a	Falso	Verdadero	Verdadero	No estoy seguro/a	Falso	Verdadero	No estoy seguro/a	Verdadero
2020-07-28 14:11:06	Femenino	Bogota	62	Tercer nivel	SARS-COV-2	De origen natural	Una entidad viva	Verdadero	21 - 30	Verdadero	Verdadero	Falso	Falso	Verdadero	Verdadero	Verdadero	Falso	Verdadero	Verdadero	Verdadero	Verdadero	Falso	Falso	No estoy seguro/a	No estoy seguro/a	Falso	Falso	Falso	Falso	Verdadero	No estoy seguro/a	No estoy seguro/a
2020-07-28 14:12:06	Masculino	Quito	58	Tercer nivel	SARS-COV-2	De origen natural	Una entidad viva	Falso	1 - 10	Verdadero	Verdadero	Verdadero	Falso	Verdadero	Verdadero	Verdadero	No estoy seguro/a	Verdadero	Verdadero	Verdadero	Verdadero	Falso	Verdadero	Verdadero	Falso	Falso	Falso	Verdadero	Falso	Verdadero	Falso	Verdadero	Me sirvió para cuestionar mis conocimientos
2020-07-28 14:15:56	Femenino	Quito	23	Tercer nivel	SARS-COV-2	Creado en laboratorio	Una entidad viva	Verdadero	1 - 10	Verdadero	No estoy seguro/a	Falso	Falso	Verdadero	Verdadero	Verdadero	Falso	Verdadero	Verdadero	Verdadero	Verdadero	Verdadero	Falso	Verdadero	Falso	Falso	Falso	Verdadero	Falso	Verdadero	No estoy seguro/a	Verdadero	Es una encuesta muy completa
2020-07-28 14:16:16	Femenino	Buenos Aires	58	Tercer nivel	SARS-COV-2	De origen natural	Una entidad viva	No estoy seguro/a	No estoy seguro/a	Verdadero	No estoy seguro/a	Falso	Falso	Verdadero	Verdadero	Verdadero	No estoy seguro/a	Verdadero	Verdadero	Verdadero	Verdadero	No estoy seguro/a	No estoy seguro/a	No estoy seguro/a	No estoy seguro/a	No estoy seguro/a	No estoy seguro/a	Verdadero	Falso	Verdadero	No estoy seguro/a	Verdadero
2020-07-28 14:17:31	Femenino	Bogota	60	Tercer nivel	COVID-19	De origen natural	Una entidad viva	No estoy seguro/a	No estoy seguro/a	Verdadero	Verdadero	Falso	Falso	Verdadero	Verdadero	Verdadero	No estoy seguro/a	Verdadero	Verdadero	Verdadero	Verdadero	Verdadero	No estoy seguro/a	No estoy seguro/a	No estoy seguro/a	No estoy seguro/a	No estoy seguro/a	No estoy seguro/a	Falso	Verdadero	No estoy seguro/a	Verdadero
2020-07-28 14:18:20	Femenino	Quiti	26	Tercer nivel	SARS-COV-2	De origen natural	Una entidad viva	No estoy seguro/a	1 - 10	Verdadero	Verdadero	No estoy seguro/a	Falso	Verdadero	Verdadero	Verdadero	No estoy seguro/a	Verdadero	Verdadero	Verdadero	Verdadero	No estoy seguro/a	No estoy seguro/a	Verdadero	No estoy seguro/a	Falso	Falso	No estoy seguro/a	Falso	Verdadero	No estoy seguro/a	Verdadero
2020-07-28 14:19:09	Femenino	Bogotá	60	Tercer nivel	SARS-COV-2	De origen natural	Una entidad viva	Verdadero	11 - 20	Verdadero	Verdadero	Falso	Falso	Verdadero	Verdadero	Verdadero	Falso	Verdadero	Verdadero	Verdadero	Verdadero	Verdadero	Verdadero	Verdadero	Falso	No estoy seguro/a	Falso	Verdadero	Falso	Verdadero	Falso	Verdadero
2020-07-28 14:19:29	Femenino	Bogota	61	Cuarto nivel	SARS-COV-2	De origen natural	Una entidad viva	Verdadero	1 - 10	Verdadero	Verdadero	Falso	Falso	Verdadero	Verdadero	Verdadero	verdadero	Verdadero	Verdadero	Verdadero	Verdadero	No estoy seguro/a	No estoy seguro/a	Verdadero	Falso	Falso	Falso	Verdadero	No estoy seguro/a	Verdadero	No estoy seguro/a	Verdadero
2020-07-28 14:20:12	Femenino	Quito	60	Cuarto nivel	SARS-COV-2	De origen natural	Una entidad viva	No estoy seguro/a	51 - 100	Verdadero	Verdadero	Falso	Falso	Verdadero	Verdadero	Verdadero	Falso	Verdadero	Verdadero	Verdadero	Verdadero	Falso	Verdadero	Verdadero	Falso	Falso	Falso	Verdadero	Falso	Verdadero	No estoy seguro/a	Verdadero
2020-07-28 14:23:54	Femenino	Barranquilla	61	Tercer nivel	SARS-COV-2	Creado en laboratorio	No estoy seguro/a	Falso	No estoy seguro/a	Verdadero	Verdadero	Falso	Falso	Verdadero	Verdadero	Verdadero	No estoy seguro/a	Verdadero	Verdadero	Verdadero	Verdadero	Verdadero	No estoy seguro/a	Verdadero	Falso	Falso	No estoy seguro/a	No estoy seguro/a	Falso	Verdadero	Verdadero	Verdadero
2020-07-28 14:24:03	Femenino	Bogota Colombia	60	Tercer nivel	SARS-COV-2	De origen natural	Un compuesto químico	Verdadero	No estoy seguro/a	Verdadero	Falso	Falso	Falso	Verdadero	Verdadero	Verdadero	Falso	Verdadero	Verdadero	Verdadero	Verdadero	Falso	Verdadero	Verdadero	Falso	Falso	Falso	Falso	Falso	Verdadero	No estoy seguro/a	Verdadero
2020-07-28 14:24:42	Femenino	New York	61	Cuarto nivel	COVID-19	Creado en laboratorio	Un complot mediático	Falso	1 - 10	Verdadero	Verdadero	Falso	Falso	Verdadero	Verdadero	Verdadero	Falso	Verdadero	Verdadero	Verdadero	Verdadero	Falso	No estoy seguro/a	Verdadero	Falso	Falso	Falso	No estoy seguro/a	Falso	Verdadero	Verdadero	Verdadero
2020-07-28 14:24:49	Femenino	Quito	52	Cuarto nivel	SARS-COV-2	Creado en laboratorio	Una entidad viva	Verdadero	1 - 10	Verdadero	Verdadero	Falso	Falso	Verdadero	Verdadero	Verdadero	Falso	Verdadero	Verdadero	Verdadero	Verdadero	Falso	Verdadero	Verdadero	verdadero	Falso	Falso	Verdadero	Falso	Verdadero	Falso	Verdadero
2020-07-28 14:26:24	Femenino	Bogotá	64	Tercer nivel	COVID-19	Creado en laboratorio	No estoy seguro/a	No estoy seguro/a	No estoy seguro/a	Verdadero	Verdadero	Falso	Verdadero	Verdadero	Verdadero	Verdadero	No estoy seguro/a	Verdadero	Verdadero	Verdadero	Verdadero	Verdadero	Verdadero	No estoy seguro/a	No estoy seguro/a	Falso	Falso	Verdadero	Falso	Verdadero	No estoy seguro/a	Verdadero
2020-07-28 14:26:41	Femenino	Barranquilla	61	Tercer nivel	SARS-COV-2	Creado en laboratorio	No estoy seguro/a	Falso	No estoy seguro/a	Verdadero	Verdadero	Falso	Falso	Verdadero	Verdadero	Verdadero	No estoy seguro/a	Verdadero	Verdadero	Verdadero	Verdadero	Verdadero	No estoy seguro/a	Verdadero	Falso	Falso	No estoy seguro/a	No estoy seguro/a	Falso	Verdadero	Verdadero	Verdadero
2020-07-28 14:28:06	Femenino	QUITO	27	Bachillerato	SARS-COV-2	De origen natural	Una entidad viva	Verdadero	1 - 10	Verdadero	Verdadero	Falso	Falso	Verdadero	Verdadero	Verdadero	Falso	Verdadero	Verdadero	Falso	Falso	Falso	Verdadero	Verdadero	Falso	Falso	No estoy seguro/a	Verdadero	Falso	Verdadero	Falso	Verdadero
2020-07-28 14:29:36	Femenino	Bogota	62	Tercer nivel	SARS-COV-2	De origen natural	Una entidad viva	Verdadero	21 - 30	Verdadero	Verdadero	Falso	Falso	Verdadero	Verdadero	Verdadero	Falso	Verdadero	Verdadero	Verdadero	Verdadero	Falso	Falso	No estoy seguro/a	No estoy seguro/a	Falso	Falso	Falso	Falso	Verdadero	No estoy seguro/a	No estoy seguro/a
2020-07-28 14:32:12	Femenino	Miami	60	Cuarto nivel	SARS-COV-2	De origen natural	Una entidad viva	Verdadero	51 - 100	Verdadero	Verdadero	Verdadero	Falso	Verdadero	Verdadero	Verdadero	Falso	Verdadero	Verdadero	Verdadero	Verdadero	Verdadero	Verdadero	No estoy seguro/a	Falso	Verdadero	Falso	Verdadero	Falso	Verdadero	Verdadero	Verdadero
2020-07-28 14:35:25	Femenino	Bogota	55	Tercer nivel	COVID-19	No estoy seguro/a	No estoy seguro/a	No estoy seguro/a	No estoy seguro/a	Verdadero	No estoy seguro/a	No estoy seguro/a	Falso	Verdadero	Verdadero	Verdadero	No estoy seguro/a	Verdadero	Verdadero	Verdadero	Verdadero	No estoy seguro/a	No estoy seguro/a	No estoy seguro/a	No estoy seguro/a	No estoy seguro/a	Falso	Verdadero	Falso	No estoy seguro/a	No estoy seguro/a	Verdadero
2020-07-28 14:37:55	Femenino	Chia Cundinamarca Colombia	68	Cuarto nivel	COVID-19	De origen natural	Una entidad viva	Verdadero	No estoy seguro/a	Verdadero	Verdadero	Falso	Falso	Verdadero	Verdadero	Verdadero	verdadero	Verdadero	Verdadero	Verdadero	Verdadero	Falso	No estoy seguro/a	No estoy seguro/a	No estoy seguro/a	No estoy seguro/a	No estoy seguro/a	Verdadero	Falso	Verdadero	No estoy seguro/a	Verdadero	Me siento con mejor conociemitno del tema
2020-07-28 14:40:55	Masculino	Minden	29	Tercer nivel	SARS-COV-2	De origen natural	Una entidad viva	Verdadero	11 - 20	Verdadero	Verdadero	Falso	Falso	Verdadero	Verdadero	Verdadero	Falso	Verdadero	Verdadero	Verdadero	Verdadero	Verdadero	Verdadero	Verdadero	Falso	Falso	Verdadero	Verdadero	Falso	Verdadero	Falso	Verdadero
2020-07-28 14:43:10	Femenino	Bogota	59	Cuarto nivel	COVID-19	Creado en laboratorio	Un compuesto químico	Verdadero	1 - 10	Verdadero	Verdadero	Falso	Falso	Verdadero	Verdadero	Verdadero	verdadero	Verdadero	Verdadero	Verdadero	Verdadero	Falso	Verdadero	Verdadero	Falso	Falso	No estoy seguro/a	Verdadero	Falso	Verdadero	Verdadero	Verdadero
2020-07-28 14:43:37	Femenino	Quito	44	Cuarto nivel	SARS-COV-2	Creado en laboratorio	Una entidad viva	No estoy seguro/a	51 - 100	Verdadero	Verdadero	No estoy seguro/a	Falso	Verdadero	Verdadero	Verdadero	Falso	Verdadero	Verdadero	Verdadero	Verdadero	Verdadero	No estoy seguro/a	Verdadero	Falso	Falso	No estoy seguro/a	Verdadero	Falso	Verdadero	No estoy seguro/a	Verdadero
2020-07-28 14:44:40	Femenino	Cajicá	60	Cuarto nivel	SARS-COV-2	De origen natural	Una entidad viva	Falso	21 - 30	Verdadero	Verdadero	Falso	Falso	Verdadero	Verdadero	Verdadero	verdadero	Verdadero	Verdadero	Verdadero	Verdadero	Verdadero	No estoy seguro/a	No estoy seguro/a	Falso	Verdadero	Falso	Verdadero	Falso	Verdadero	No estoy seguro/a	Verdadero
2020-07-28 14:47:55	Femenino	Quito	26	Tercer nivel	SARS-COV-2	De origen natural	Una entidad viva	Falso	1 - 10	Verdadero	Verdadero	Falso	Falso	Verdadero	Verdadero	Verdadero	Falso	Verdadero	Verdadero	Verdadero	Verdadero	Verdadero	Verdadero	Verdadero	Falso	Falso	Falso	Verdadero	Falso	Verdadero	Falso	Falso
2020-07-28 14:49:45	Femenino	Bogota	63	Cuarto nivel	COVID-19	De origen natural	Una entidad viva	Verdadero	No estoy seguro/a	Verdadero	Verdadero	Verdadero	Falso	Verdadero	Verdadero	Verdadero	No estoy seguro/a	Verdadero	Verdadero	Verdadero	Verdadero	Falso	No estoy seguro/a	Verdadero	verdadero	Verdadero	No estoy seguro/a	Falso	Falso	Verdadero	No estoy seguro/a	Verdadero
2020-07-28 14:51:53	Femenino	Bogotá	62	Cuarto nivel	No estoy seguro/a	De origen natural	Una entidad viva	Falso	1 - 10	Verdadero	Verdadero	No estoy seguro/a	No estoy seguro/a	Verdadero	Verdadero	Verdadero	No estoy seguro/a	Verdadero	Verdadero	Verdadero	Verdadero	Verdadero	Verdadero	No estoy seguro/a	verdadero	No estoy seguro/a	Verdadero	Verdadero	Falso	Verdadero	No estoy seguro/a	Verdadero
2020-07-28 14:53:46	Femenino	Bogota	60	Tercer nivel	COVID-19	No estoy seguro/a	No estoy seguro/a	No estoy seguro/a	No estoy seguro/a	Verdadero	Verdadero	Falso	Falso	Verdadero	Verdadero	Verdadero	verdadero	Verdadero	Verdadero	Verdadero	Verdadero	Verdadero	Falso	Verdadero	Falso	Falso	Falso	Verdadero	Falso	Verdadero	No estoy seguro/a	Verdadero
2020-07-28 14:55:52	Femenino	Fort Lauderdale	56	Cuarto nivel	COVID-19	De origen natural	No estoy seguro/a	Falso	No estoy seguro/a	Verdadero	No estoy seguro/a	Falso	Falso	Verdadero	Verdadero	Verdadero	verdadero	Verdadero	Verdadero	Verdadero	Verdadero	Falso	No estoy seguro/a	Verdadero	Falso	Falso	No estoy seguro/a	Falso	No estoy seguro/a	Verdadero	Verdadero	Verdadero
2020-07-28 14:57:11	Femenino	Zipaquirá	74	Bachillerato	SARS-COV-2	Creado en laboratorio	No estoy seguro/a	Verdadero	No estoy seguro/a	Verdadero	Verdadero	No estoy seguro/a	No estoy seguro/a	Verdadero	Verdadero	Verdadero	verdadero	Verdadero	Verdadero	Verdadero	Verdadero	Verdadero	No estoy seguro/a	Verdadero	verdadero	No estoy seguro/a	Verdadero	No estoy seguro/a	No estoy seguro/a	Verdadero	No estoy seguro/a	Verdadero
2020-07-28 14:59:00	Femenino	Bogota	60	Tercer nivel	COVID-19	No estoy seguro/a	No estoy seguro/a	No estoy seguro/a	No estoy seguro/a	Verdadero	Verdadero	Falso	Falso	Verdadero	Verdadero	Verdadero	verdadero	Verdadero	Verdadero	Verdadero	Verdadero	Verdadero	Falso	Verdadero	Falso	Falso	Falso	Verdadero	Falso	Verdadero	No estoy seguro/a	Verdadero
2020-07-28 15:02:47	Femenino	Quito	35	Cuarto nivel	SARS-COV-2	De origen natural	Una entidad viva	Verdadero	1 - 10	Verdadero	Verdadero	Falso	Falso	Verdadero	Verdadero	Verdadero	Falso	Verdadero	Verdadero	Verdadero	Falso	Falso	Verdadero	Verdadero	Falso	Falso	No estoy seguro/a	Verdadero	Falso	Verdadero	Falso	Falso
2020-07-28 15:04:52	Masculino	quito	45	Cuarto nivel	COVID-19	De origen natural	Una entidad viva	No estoy seguro/a	1 - 10	Verdadero	Verdadero	Falso	Falso	Verdadero	Verdadero	Verdadero	Falso	Verdadero	Verdadero	Verdadero	Verdadero	Verdadero	No estoy seguro/a	Verdadero	Falso	Falso	Falso	Falso	Falso	Verdadero	Falso	Verdadero
2020-07-28 15:05:46	Femenino	Quito	26	Tercer nivel	SARS-COV-2	De origen natural	No estoy seguro/a	Verdadero	11 - 20	Verdadero	Verdadero	Verdadero	Falso	Verdadero	Verdadero	Verdadero	No estoy seguro/a	Verdadero	Verdadero	Verdadero	Verdadero	No estoy seguro/a	No estoy seguro/a	Verdadero	Falso	Falso	Falso	Verdadero	Falso	Verdadero	No estoy seguro/a	Verdadero
2020-07-28 15:23:02	Femenino	Quito	52	Tercer nivel	No estoy seguro/a	De origen natural	Un compuesto químico	Verdadero	1 - 10	Verdadero	Verdadero	Falso	Falso	Verdadero	Verdadero	Verdadero	Falso	Verdadero	Verdadero	Verdadero	Falso	Verdadero	No estoy seguro/a	Verdadero	Falso	Falso	Falso	Verdadero	Falso	Verdadero	Falso	Verdadero
2020-07-28 15:26:00	Femenino	Quito	26	Tercer nivel	SARS-COV-2	De origen natural	Una entidad viva	Verdadero	1 - 10	Verdadero	Falso	Falso	Falso	Verdadero	Verdadero	Verdadero	Falso	Verdadero	Verdadero	Verdadero	Verdadero	No estoy seguro/a	Verdadero	Verdadero	No estoy seguro/a	Falso	Falso	Verdadero	Falso	Verdadero	Falso	No estoy seguro/a
2020-07-28 15:32:51	Femenino	Quito	25	Tercer nivel	SARS-COV-2	De origen natural	Una entidad viva	Verdadero	11 - 20	Verdadero	Verdadero	Verdadero	Falso	Verdadero	Verdadero	Verdadero	Falso	Verdadero	Verdadero	Verdadero	Verdadero	Falso	Verdadero	Verdadero	Falso	Falso	Falso	Verdadero	Falso	Verdadero	Falso	Verdadero
2020-07-28 15:54:36	Femenino	Calgary - Canadá	69	Bachillerato	SARS-COV-2	Creado en laboratorio	Un complot mediático	Verdadero	No estoy seguro/a	Verdadero	Verdadero	Falso	Falso	Verdadero	Verdadero	Verdadero	No estoy seguro/a	Verdadero	Verdadero	Verdadero	Verdadero	No estoy seguro/a	No estoy seguro/a	No estoy seguro/a	verdadero	Falso	Falso	Verdadero	Falso	Verdadero	No estoy seguro/a	Verdadero
2020-07-28 15:58:29	Masculino	Quito	58	Tercer nivel	SARS-COV-2	De origen natural	Una entidad viva	Falso	1 - 10	Verdadero	Verdadero	Falso	Falso	Verdadero	Verdadero	Verdadero	Falso	Verdadero	Verdadero	Verdadero	Verdadero	Verdadero	Verdadero	Verdadero	Falso	Falso	Falso	Verdadero	Falso	Verdadero	Falso	Verdadero	Lo mejor es ser concientes del daño que está causando este virus.
2020-07-28 16:13:06	Femenino	Quito	64	Cuarto nivel	SARS-COV-2	De origen natural	Una entidad viva	Verdadero	1 - 10	Verdadero	Verdadero	Falso	Falso	Verdadero	Verdadero	Verdadero	Falso	Verdadero	Verdadero	Verdadero	Verdadero	No estoy seguro/a	No estoy seguro/a	Verdadero	Falso	Falso	Verdadero	Verdadero	Falso	Verdadero	Falso	Verdadero
2020-07-28 16:40:59	Femenino	Quito, norte	34	Tercer nivel	SARS-COV-2	De origen natural	Una entidad viva	Verdadero	1 - 10	Verdadero	Verdadero	No estoy seguro/a	Falso	Verdadero	Verdadero	Verdadero	Falso	Verdadero	Verdadero	Verdadero	Verdadero	Falso	Verdadero	Verdadero	Falso	Falso	Falso	Verdadero	Falso	Verdadero	Falso	Verdadero
2020-07-28 17:02:00	Femenino	Quito	26	Tercer nivel	SARS-COV-2	De origen natural	Una entidad viva	Falso	1 - 10	Verdadero	Verdadero	Falso	Falso	Verdadero	Verdadero	Verdadero	Falso	Verdadero	Verdadero	Verdadero	No estoy seguro/a	Falso	Verdadero	Verdadero	Falso	Falso	Verdadero	Verdadero	Falso	Verdadero	Falso	Verdadero
2020-07-28 17:08:41	Masculino	Quito	53	Tercer nivel	COVID-19	No estoy seguro/a	No estoy seguro/a	No estoy seguro/a	1 - 10	Verdadero	Verdadero	Falso	Falso	Verdadero	Verdadero	Verdadero	No estoy seguro/a	Verdadero	Verdadero	Verdadero	Verdadero	No estoy seguro/a	No estoy seguro/a	Verdadero	Falso	Falso	Falso	Verdadero	Falso	Verdadero	Falso	Verdadero	Favor ayudar a difundir las dudas sobre contagio y prevencion contra Covid 19
2020-07-28 17:36:47	Femenino	Quito	64	Cuarto nivel	SARS-COV-2	De origen natural	Una entidad viva	Verdadero	1 - 10	Verdadero	Verdadero	Falso	Falso	Verdadero	Verdadero	Verdadero	Falso	Verdadero	Verdadero	Verdadero	Verdadero	Falso	Verdadero	Verdadero	Falso	Falso	Verdadero	Verdadero	Falso	Verdadero	Falso	Verdadero
2020-07-28 17:49:49	Femenino	Bogota	60	Tercer nivel	SARS-COV-2	De origen natural	Una entidad viva	Falso	11 - 20	Verdadero	Verdadero	Falso	Falso	Verdadero	Verdadero	Verdadero	Falso	Verdadero	Verdadero	Verdadero	Verdadero	Verdadero	No estoy seguro/a	Verdadero	verdadero	Falso	Falso	Verdadero	Falso	Verdadero	Falso	Verdadero
2020-07-28 18:04:26	Masculino	Quito	24	Tercer nivel	SARS-COV-2	No estoy seguro/a	No estoy seguro/a	Falso	51 - 100	Verdadero	Verdadero	No estoy seguro/a	Falso	Verdadero	Verdadero	Verdadero	No estoy seguro/a	Verdadero	Verdadero	Verdadero	Verdadero	Falso	Verdadero	Verdadero	Falso	Falso	Falso	Verdadero	Falso	Verdadero	Falso	Verdadero
2020-07-28 18:06:34	Femenino	Quito	26	Tercer nivel	SARS-COV-2	De origen natural	Una entidad capaz de adaptarse y evolucionar	Verdadero	1 - 10	Verdadero	Verdadero	Verdadero	Falso	Verdadero	Verdadero	Verdadero	Falso	Verdadero	Verdadero	Verdadero	Verdadero	Verdadero	No estoy seguro/a	Verdadero	Falso	Falso	Falso	Verdadero	Falso	Verdadero	Falso	Verdadero
2020-07-28 18:28:45	Femenino	Quito	49	Cuarto nivel	SARS-COV-2	Creado en laboratorio	Una entidad capaz de adaptarse y evolucionar	Falso	No estoy seguro/a	Verdadero	Verdadero	No estoy seguro/a	Falso	Verdadero	Verdadero	Verdadero	No estoy seguro/a	Verdadero	Verdadero	Verdadero	Verdadero	Verdadero	Falso	Verdadero	Falso	Verdadero	No estoy seguro/a	Falso	Falso	Verdadero	Falso	Verdadero
2020-07-28 18:40:49	Femenino	Quito	50	Tercer nivel	SARS-COV-2	De origen natural	Una entidad capaz de adaptarse y evolucionar	Verdadero	1 - 10	Verdadero	Verdadero	Falso	Falso	Verdadero	Verdadero	Verdadero	Falso	Verdadero	Verdadero	Verdadero	Verdadero	Verdadero	Falso	Verdadero	Falso	Falso	Falso	Falso	Falso	Verdadero	Falso	Verdadero
2020-07-28 18:46:35	Femenino	Quito	38	Tercer nivel	SARS-COV-2	No estoy seguro/a	Una entidad capaz de adaptarse y evolucionar	Falso	No estoy seguro/a	Verdadero	Verdadero	Verdadero	Falso	Verdadero	Verdadero	Verdadero	Falso	Verdadero	Verdadero	Verdadero	Falso	Falso	Falso	Verdadero	Falso	Falso	Verdadero	Verdadero	Falso	Verdadero	Falso	Falso
2020-07-28 19:17:17	Femenino	Quito	59	Cuarto nivel	SARS-COV-2	No estoy seguro/a	Una entidad capaz de adaptarse y evolucionar	Verdadero	1 - 10	Verdadero	Verdadero	Falso	Falso	Verdadero	Verdadero	Verdadero	Falso	Verdadero	Verdadero	Verdadero	Verdadero	Falso	Verdadero	Verdadero	Falso	Falso	Falso	Verdadero	Falso	Verdadero	Verdadero	Verdadero
2020-07-28 19:19:31	Femenino	Quito	36	Tercer nivel	SARS-COV-2	No estoy seguro/a	No estoy seguro/a	Verdadero	1 - 10	Verdadero	Verdadero	Falso	Falso	Verdadero	Verdadero	Verdadero	Falso	Verdadero	Verdadero	Verdadero	Verdadero	Falso	No estoy seguro/a	Verdadero	Falso	Falso	Verdadero	Verdadero	Falso	Verdadero	Falso	Verdadero	la encuesta me pareció interesante y sería bueno que se haga llegar a todas las personas incluyendo a quienes no se han hecho la prueba para saber cuanto conocemos sobre este virus
2020-07-28 19:27:59	Masculino	Quito	62	Tercer nivel	SARS-COV-2	Creado en laboratorio	No estoy seguro/a	Verdadero	1 - 10	Verdadero	Verdadero	Falso	Falso	Verdadero	Verdadero	Verdadero	No estoy seguro/a	Verdadero	Verdadero	Falso	Verdadero	Falso	No estoy seguro/a	Verdadero	Falso	Falso	Falso	Verdadero	Falso	Verdadero	Falso	Verdadero	Existen todavía muchos puntos por aclarar sobre este virus. Eso hace que algunas preguntas no puedan ser contestadas.
2020-07-28 19:28:49	Femenino	Quito	30	Tercer nivel	SARS-COV-2	De origen natural	Una entidad capaz de adaptarse y evolucionar	Verdadero	21 - 30	Verdadero	Verdadero	Falso	Falso	Verdadero	Verdadero	Verdadero	Falso	Verdadero	Verdadero	Verdadero	Verdadero	Verdadero	Verdadero	Verdadero	Falso	Falso	No estoy seguro/a	Verdadero	Falso	Verdadero	Falso	Verdadero
2020-07-28 19:34:21	Masculino	Quito	21	Bachillerato	SARS-COV-2	De origen natural	Una entidad capaz de adaptarse y evolucionar	Falso	11 - 20	Verdadero	Verdadero	Falso	Falso	Verdadero	Verdadero	Verdadero	Falso	Verdadero	Verdadero	Verdadero	Verdadero	Verdadero	Verdadero	Verdadero	Falso	Falso	Falso	Verdadero	Falso	Verdadero	Falso	Falso	Increible cuestionario ❤
2020-07-28 19:39:34	Femenino	Quito	50	Tercer nivel	SARS-COV-2	De origen natural	Una entidad capaz de adaptarse y evolucionar	Verdadero	1 - 10	Verdadero	Verdadero	Falso	Falso	Verdadero	Verdadero	Verdadero	Falso	Verdadero	Verdadero	Verdadero	Verdadero	Falso	Verdadero	Verdadero	Falso	Falso	Falso	Verdadero	Falso	Verdadero	Falso	Falso	Muy buen cuestionario
2020-07-28 20:10:29	Femenino	Quito	28	Cuarto nivel	SARS-COV-2	De origen natural	Una entidad capaz de adaptarse y evolucionar	Verdadero	1 - 10	Verdadero	Verdadero	Falso	Falso	Verdadero	Verdadero	Verdadero	No estoy seguro/a	Verdadero	Verdadero	Verdadero	Verdadero	Falso	Verdadero	Verdadero	Falso	Falso	Falso	Falso	Falso	Verdadero	Falso	Verdadero
2020-07-28 20:35:54	Femenino	Guayaquil	60	Tercer nivel	SARS-COV-2	De origen natural	Una entidad capaz de adaptarse y evolucionar	Falso	51 - 100	Verdadero	Verdadero	Verdadero	Falso	Verdadero	Verdadero	Verdadero	Falso	Verdadero	Verdadero	Verdadero	Verdadero	Verdadero	Verdadero	Verdadero	Falso	Falso	Verdadero	Verdadero	Falso	Verdadero	Falso	Verdadero
2020-07-28 20:40:14	Femenino	Quito	52	Bachillerato	SARS-COV-2	Creado en laboratorio	Una entidad capaz de adaptarse y evolucionar	Verdadero	1 - 10	Verdadero	Verdadero	Falso	Falso	Verdadero	Verdadero	Verdadero	No estoy seguro/a	Verdadero	Verdadero	Verdadero	Verdadero	Falso	Verdadero	Verdadero	Falso	Falso	Verdadero	Verdadero	Falso	Verdadero	Falso	Verdadero
2020-07-28 20:40:39	Femenino	Ambato	34	Tercer nivel	SARS-COV-2	Creado en laboratorio	Un complot mediático	Verdadero	51 - 100	Verdadero	Verdadero	Falso	Falso	Verdadero	Verdadero	Verdadero	verdadero	Verdadero	Verdadero	Verdadero	Verdadero	Falso	Falso	Verdadero	Falso	Falso	Verdadero	Falso	Falso	Verdadero	Falso	Verdadero	Sin comentarios
2020-07-28 21:03:37	Femenino	Quito	26	Tercer nivel	SARS-COV-2	De origen natural	Una entidad viva	No estoy seguro/a	1 - 10	Verdadero	Verdadero	Falso	Falso	Verdadero	Verdadero	No estoy seguro/a	Falso	Verdadero	Verdadero	Verdadero	Verdadero	Falso	No estoy seguro/a	Verdadero	Falso	Falso	Falso	Verdadero	Falso	Verdadero	No estoy seguro/a	Verdadero
2020-07-28 21:22:35	Masculino	Quito	31	Tercer nivel	SARS-COV-2	Creado en laboratorio	Una entidad capaz de adaptarse y evolucionar	Verdadero	1 - 10	Verdadero	Verdadero	Falso	Falso	Verdadero	Verdadero	Verdadero	Falso	Verdadero	Verdadero	Verdadero	Verdadero	Falso	Falso	Verdadero	Falso	Falso	Falso	Verdadero	Falso	Verdadero	Falso	Verdadero
2020-07-28 21:39:23	Femenino	Quito	40	Tercer nivel	SARS-COV-2	No estoy seguro/a	Una entidad capaz de adaptarse y evolucionar	Verdadero	1 - 10	Verdadero	Verdadero	Falso	Falso	Verdadero	Verdadero	Verdadero	Falso	Verdadero	Verdadero	Verdadero	Verdadero	Falso	No estoy seguro/a	Verdadero	Falso	Falso	Falso	Verdadero	Falso	Verdadero	Verdadero	Verdadero
2020-07-28 21:43:21	Masculino	Quito	42	Tercer nivel	SARS-COV-2	De origen natural	Una entidad capaz de adaptarse y evolucionar	No estoy seguro/a	1 - 10	Verdadero	Verdadero	Falso	Falso	Verdadero	Verdadero	Verdadero	Falso	Verdadero	Verdadero	Verdadero	Verdadero	No estoy seguro/a	No estoy seguro/a	Verdadero	Falso	Falso	No estoy seguro/a	Verdadero	Falso	Verdadero	Falso	Verdadero	es bueno que se muestrenb las resputas
2020-07-28 22:11:06	Femenino	Quito	26	Tercer nivel	SARS-COV-2	De origen natural	No estoy seguro/a	Verdadero	11 - 20	Verdadero	Verdadero	Verdadero	Falso	Verdadero	Verdadero	Verdadero	No estoy seguro/a	Verdadero	Verdadero	Verdadero	Verdadero	No estoy seguro/a	No estoy seguro/a	Verdadero	Falso	Falso	Falso	Verdadero	Falso	Verdadero	No estoy seguro/a	Verdadero
2020-07-28 22:11:22	Femenino	Quito	26	Tercer nivel	SARS-COV-2	De origen natural	Una entidad capaz de adaptarse y evolucionar	Verdadero	1 - 10	Verdadero	Verdadero	Falso	Falso	Verdadero	Verdadero	Verdadero	Falso	Verdadero	Verdadero	Verdadero	Verdadero	Verdadero	Verdadero	Verdadero	Falso	Falso	Falso	Verdadero	Falso	Verdadero	Falso	Verdadero
2020-07-28 22:42:52	Femenino	Quito	28	Tercer nivel	SARS-COV-2	De origen natural	Una entidad capaz de adaptarse y evolucionar	Verdadero	1 - 10	Verdadero	Verdadero	Verdadero	Falso	Verdadero	Verdadero	Verdadero	Falso	Verdadero	Verdadero	Verdadero	Verdadero	Falso	Verdadero	Verdadero	Falso	Falso	Falso	Verdadero	Falso	Verdadero	Falso	Verdadero
2020-07-28 22:50:12	Femenino	Quito	57	Tercer nivel	SARS-COV-2	De origen natural	Una entidad capaz de adaptarse y evolucionar	Falso	1 - 10	No estoy seguro/a	Verdadero	Falso	Falso	Verdadero	Verdadero	Verdadero	Falso	Verdadero	Falso	Verdadero	Verdadero	Verdadero	Verdadero	Verdadero	Falso	Falso	Falso	Verdadero	Falso	Verdadero	Falso	Verdadero	La pregunta de los síntomas. Pienso que puede haber esos síntomas pero puede haber otros como la mialgias y diarreas
2020-07-28 23:03:29	Femenino	Quito	53	Tercer nivel	SARS-COV-2	No estoy seguro/a	Una entidad capaz de adaptarse y evolucionar	Verdadero	No estoy seguro/a	Verdadero	No estoy seguro/a	Falso	No estoy seguro/a	Verdadero	Verdadero	Verdadero	No estoy seguro/a	Verdadero	Verdadero	Verdadero	Verdadero	No estoy seguro/a	Verdadero	Verdadero	Falso	Falso	Falso	Verdadero	Falso	Verdadero	Falso	Verdadero
2020-07-28 23:05:51	Femenino	Quito	53	Tercer nivel	SARS-COV-2	No estoy seguro/a	Una entidad capaz de adaptarse y evolucionar	Verdadero	No estoy seguro/a	Verdadero	No estoy seguro/a	Falso	No estoy seguro/a	Verdadero	Verdadero	Verdadero	No estoy seguro/a	Verdadero	Verdadero	Verdadero	Verdadero	No estoy seguro/a	Verdadero	Verdadero	Falso	Falso	Falso	Verdadero	Falso	Verdadero	Falso	Verdadero
2020-07-29 00:02:42	Femenino	Quito	26	Tercer nivel	SARS-COV-2	De origen natural	Una entidad viva	Falso	1 - 10	Verdadero	Verdadero	Falso	Falso	Verdadero	Verdadero	Verdadero	Falso	Verdadero	Verdadero	Verdadero	Verdadero	Verdadero	Verdadero	Verdadero	Falso	Falso	Falso	Verdadero	Falso	Verdadero	Falso	Falso
2020-07-29 07:37:28	Femenino	Quito	25	Tercer nivel	SARS-COV-2	De origen natural	Una entidad capaz de adaptarse y evolucionar	Verdadero	1 - 10	Verdadero	Verdadero	No estoy seguro/a	No estoy seguro/a	Verdadero	Verdadero	Verdadero	Falso	Verdadero	Verdadero	Verdadero	Verdadero	No estoy seguro/a	Falso	Verdadero	Falso	Falso	No estoy seguro/a	Verdadero	Falso	Verdadero	No estoy seguro/a	Verdadero
2020-07-29 08:33:58	Femenino	Quito	26	Tercer nivel	SARS-COV-2	De origen natural	Una entidad capaz de adaptarse y evolucionar	Falso	1 - 10	Verdadero	Verdadero	Verdadero	Falso	Verdadero	Verdadero	Verdadero	Falso	Verdadero	Verdadero	Verdadero	Falso	Falso	Verdadero	Verdadero	Falso	Falso	Falso	Verdadero	Falso	Verdadero	Falso	Verdadero
2020-07-29 09:37:14	Femenino	Bogotá	60	Tercer nivel	COVID-19	No estoy seguro/a	Una entidad capaz de adaptarse y evolucionar	Verdadero	No estoy seguro/a	Verdadero	Verdadero	No estoy seguro/a	Falso	Verdadero	Verdadero	Verdadero	Falso	Verdadero	Verdadero	Verdadero	Verdadero	Verdadero	No estoy seguro/a	No estoy seguro/a	Falso	Falso	Falso	Verdadero	Falso	Verdadero	Falso	Verdadero
2020-07-29 10:09:22	Masculino	Edmonton	35	Cuarto nivel	COVID-19	No estoy seguro/a	Una entidad capaz de adaptarse y evolucionar	No estoy seguro/a	No estoy seguro/a	Verdadero	Verdadero	Falso	Falso	Verdadero	Verdadero	Verdadero	Falso	Verdadero	Verdadero	Verdadero	Verdadero	Verdadero	Verdadero	No estoy seguro/a	Falso	No estoy seguro/a	Falso	Verdadero	Falso	Verdadero	No estoy seguro/a	Verdadero	N/A
2020-07-29 10:19:19	Masculino	Quito	31	Cuarto nivel	SARS-COV-2	De origen natural	Una entidad capaz de adaptarse y evolucionar	Falso	No estoy seguro/a	Verdadero	Verdadero	Verdadero	Falso	Verdadero	Verdadero	No estoy seguro/a	Falso	Verdadero	Verdadero	Verdadero	Verdadero	Falso	Verdadero	Verdadero	Falso	Falso	No estoy seguro/a	Verdadero	Falso	Verdadero	Falso	Verdadero	Muy buena iniciativa
2020-07-29 10:20:20	Femenino	quito	40	Bachillerato	SARS-COV-2	Creado en laboratorio	No estoy seguro/a	No estoy seguro/a	No estoy seguro/a	No estoy seguro/a	Verdadero	Falso	Falso	Verdadero	Verdadero	Verdadero	Falso	Verdadero	Verdadero	Verdadero	Verdadero	Falso	Falso	Verdadero	Falso	Falso	Verdadero	Falso	Falso	Verdadero	No estoy seguro/a	No estoy seguro/a
2020-07-29 10:20:50	Masculino	Quito	33	Bachillerato	COVID-19	Creado en laboratorio	Una entidad capaz de adaptarse y evolucionar	Verdadero	51 - 100	Verdadero	Verdadero	Falso	Falso	Verdadero	Verdadero	Verdadero	Falso	Verdadero	Verdadero	Verdadero	Verdadero	Verdadero	Verdadero	Verdadero	verdadero	Falso	Verdadero	Verdadero	Falso	Verdadero	Falso	Verdadero
2020-07-29 10:21:20	Masculino	Quito	35	Bachillerato	No estoy seguro/a	No estoy seguro/a	No estoy seguro/a	Falso	No estoy seguro/a	Verdadero	Verdadero	Falso	Falso	Verdadero	Verdadero	Verdadero	No estoy seguro/a	Verdadero	Verdadero	Verdadero	Verdadero	Falso	No estoy seguro/a	Verdadero	No estoy seguro/a	Falso	Verdadero	Verdadero	Falso	Verdadero	Falso	Verdadero
2020-07-29 10:21:36	Femenino	Quito	27	Bachillerato	SARS-COV-2	De origen natural	Una entidad capaz de adaptarse y evolucionar	Falso	1 - 10	Verdadero	Verdadero	Falso	Falso	Verdadero	Verdadero	Verdadero	Falso	Verdadero	Verdadero	Verdadero	Verdadero	Verdadero	No estoy seguro/a	Verdadero	Falso	No estoy seguro/a	Verdadero	Verdadero	Falso	Verdadero	No estoy seguro/a	Verdadero
2020-07-29 10:22:51	Masculino	Quito	33	Tercer nivel	SARS-COV-2	Creado en laboratorio	Una entidad capaz de adaptarse y evolucionar	Falso	1 - 10	Verdadero	Verdadero	Falso	Falso	Verdadero	Verdadero	Verdadero	Falso	Verdadero	Verdadero	Verdadero	Verdadero	Verdadero	Falso	Verdadero	Falso	Falso	Verdadero	Verdadero	Falso	Verdadero	Falso	Verdadero	Cuidarse
2020-07-29 10:22:56	Femenino	Quito	28	Tercer nivel	COVID-19	No estoy seguro/a	No estoy seguro/a	Falso	No estoy seguro/a	Verdadero	Verdadero	Falso	Falso	Verdadero	Verdadero	Verdadero	Falso	Verdadero	Verdadero	Verdadero	Verdadero	Verdadero	No estoy seguro/a	Verdadero	Falso	Falso	Verdadero	Verdadero	Falso	Verdadero	No estoy seguro/a	Verdadero
2020-07-29 10:23:16	Masculino	Quito	33	Bachillerato	SARS-COV-2	Creado en laboratorio	Una entidad capaz de adaptarse y evolucionar	No estoy seguro/a	1 - 10	Verdadero	Verdadero	No estoy seguro/a	Falso	Verdadero	Verdadero	Verdadero	Falso	Verdadero	Verdadero	Verdadero	Verdadero	No estoy seguro/a	No estoy seguro/a	Verdadero	Falso	Falso	Verdadero	Verdadero	Falso	Verdadero	No estoy seguro/a	Verdadero
2020-07-29 10:23:20	Masculino	Quito	41	Bachillerato	SARS-COV-2	Creado en laboratorio	Un complot mediático	Verdadero	No estoy seguro/a	Verdadero	Verdadero	Falso	Falso	Verdadero	Verdadero	Verdadero	Falso	Verdadero	Verdadero	Verdadero	Verdadero	Falso	No estoy seguro/a	Verdadero	Falso	Falso	Verdadero	Verdadero	Falso	Verdadero	No estoy seguro/a	Verdadero
2020-07-29 10:23:23	Femenino	QUITO	29	Tercer nivel	SARS-COV-2	De origen natural	Una entidad capaz de adaptarse y evolucionar	Falso	11 - 20	Verdadero	Verdadero	Verdadero	Falso	Verdadero	Verdadero	Verdadero	Falso	Verdadero	Verdadero	Verdadero	Verdadero	Verdadero	Verdadero	Verdadero	Falso	Falso	Falso	Verdadero	Falso	Verdadero	Falso	Verdadero
2020-07-29 10:23:32	Masculino	QUITO	39	Tercer nivel	SARS-COV-2	No estoy seguro/a	No estoy seguro/a	Falso	1 - 10	Verdadero	Verdadero	Falso	Falso	Verdadero	Verdadero	Verdadero	Falso	Verdadero	Verdadero	Verdadero	Verdadero	Falso	Verdadero	Verdadero	Falso	Verdadero	Falso	No estoy seguro/a	Falso	Verdadero	Falso	Verdadero	NINGUNO
2020-07-29 10:23:34	Masculino	Quito	37	Tercer nivel	SARS-COV-2	De origen natural	Una entidad capaz de adaptarse y evolucionar	Verdadero	1 - 10	Verdadero	Verdadero	Verdadero	Falso	Verdadero	Verdadero	Verdadero	Falso	Verdadero	Verdadero	Verdadero	Verdadero	Verdadero	Verdadero	Verdadero	Falso	Falso	Verdadero	Verdadero	Falso	Verdadero	Verdadero	Verdadero
2020-07-29 10:24:19	Femenino	Guaranda	18	Tercer nivel	COVID-19	No estoy seguro/a	Una entidad capaz de adaptarse y evolucionar	Verdadero	No estoy seguro/a	Falso	Verdadero	No estoy seguro/a	Falso	Verdadero	Verdadero	Verdadero	Falso	Verdadero	Verdadero	No estoy seguro/a	Verdadero	Falso	No estoy seguro/a	Verdadero	Falso	Falso	No estoy seguro/a	Verdadero	Verdadero	No estoy seguro/a	Falso	Verdadero
2020-07-29 10:24:47	Masculino	Quito	30	Bachillerato	SARS-COV-2	No estoy seguro/a	Una entidad capaz de adaptarse y evolucionar	Verdadero	1 - 10	Verdadero	Verdadero	Falso	Falso	Verdadero	Verdadero	Verdadero	Falso	Verdadero	Verdadero	Verdadero	Verdadero	Verdadero	Verdadero	Verdadero	Falso	Falso	Verdadero	Verdadero	Falso	Verdadero	No estoy seguro/a	Verdadero	Despues de que tiempo q me salio positivo la pcr me puedo volver hacer la prueba
2020-07-29 10:25:07	Masculino	Quito	30	Bachillerato	SARS-COV-2	No estoy seguro/a	Una entidad capaz de adaptarse y evolucionar	Falso	21 - 30	Verdadero	Verdadero	Falso	Falso	Verdadero	Verdadero	Verdadero	verdadero	Verdadero	Verdadero	Verdadero	Verdadero	Verdadero	Falso	Verdadero	Falso	Falso	No estoy seguro/a	Verdadero	Falso	Verdadero	Falso	Verdadero	Gracias por la encuesta ya q asi podemos dar nuestra opinión
2020-07-29 10:25:22	Masculino	Quito - Ecuador	33	Cuarto nivel	SARS-COV-2	Creado en laboratorio	Una entidad capaz de adaptarse y evolucionar	Falso	1 - 10	Verdadero	Verdadero	Falso	Falso	Verdadero	Verdadero	Verdadero	Falso	Verdadero	Verdadero	Verdadero	Verdadero	Verdadero	Verdadero	Falso	Falso	Falso	Falso	Verdadero	Falso	Verdadero	Falso	Verdadero
2020-07-29 10:26:33	Masculino	Quito	47	Cuarto nivel	SARS-COV-2	Creado en laboratorio	Una entidad capaz de adaptarse y evolucionar	Verdadero	1 - 10	Verdadero	Verdadero	Verdadero	Falso	Verdadero	Verdadero	Verdadero	No estoy seguro/a	Verdadero	Verdadero	Verdadero	Verdadero	Falso	No estoy seguro/a	Verdadero	Falso	Falso	Verdadero	Falso	Falso	Verdadero	Falso	Verdadero
2020-07-29 10:27:22	Femenino	Quito	24	Cuarto nivel	SARS-COV-2	Creado en laboratorio	Un complot mediático	No estoy seguro/a	No estoy seguro/a	Verdadero	Verdadero	Falso	Falso	Verdadero	Verdadero	Verdadero	Falso	Verdadero	Verdadero	Verdadero	Verdadero	No estoy seguro/a	No estoy seguro/a	Verdadero	Falso	Falso	No estoy seguro/a	No estoy seguro/a	No estoy seguro/a	Verdadero	No estoy seguro/a	Verdadero
2020-07-29 10:27:40	Femenino	Quito	35	Bachillerato	SARS-COV-2	De origen natural	Una entidad capaz de adaptarse y evolucionar	Falso	No estoy seguro/a	Falso	Verdadero	Falso	Falso	Verdadero	Verdadero	Falso	Falso	Verdadero	Verdadero	Verdadero	Verdadero	Falso	No estoy seguro/a	Verdadero	Falso	Falso	Verdadero	Verdadero	Falso	Verdadero	Falso	Verdadero	si se dan las respuetas uno aprende mas
2020-07-29 10:28:06	Masculino	Quito	34	Bachillerato	SARS-COV-2	No estoy seguro/a	Una entidad capaz de adaptarse y evolucionar	No estoy seguro/a	No estoy seguro/a	Verdadero	Verdadero	Falso	Falso	Verdadero	Verdadero	Verdadero	No estoy seguro/a	Verdadero	Verdadero	Verdadero	Verdadero	Falso	No estoy seguro/a	Verdadero	Falso	Falso	Verdadero	No estoy seguro/a	Verdadero	Verdadero	No estoy seguro/a	Verdadero
2020-07-29 10:28:18	Femenino	Quito	24	Cuarto nivel	SARS-COV-2	Creado en laboratorio	Un complot mediático	No estoy seguro/a	No estoy seguro/a	Verdadero	Verdadero	Falso	Falso	Verdadero	Verdadero	Verdadero	Falso	Verdadero	Verdadero	Verdadero	Verdadero	No estoy seguro/a	No estoy seguro/a	Verdadero	Falso	Falso	No estoy seguro/a	No estoy seguro/a	No estoy seguro/a	Verdadero	No estoy seguro/a	Verdadero
2020-07-29 10:28:50	Femenino	Quito	40	Cuarto nivel	SARS-COV-2	No estoy seguro/a	Una entidad capaz de adaptarse y evolucionar	No estoy seguro/a	1 - 10	Verdadero	Verdadero	Falso	Falso	Verdadero	Verdadero	Verdadero	Falso	Verdadero	Verdadero	Verdadero	Verdadero	No estoy seguro/a	Verdadero	Verdadero	Falso	Falso	Verdadero	Verdadero	Falso	Verdadero	No estoy seguro/a	Verdadero
2020-07-29 10:30:37	Femenino	Quito	31	Tercer nivel	SARS-COV-2	Creado en laboratorio	Una entidad capaz de adaptarse y evolucionar	Verdadero	1 - 10	Verdadero	Verdadero	Falso	Falso	Verdadero	Verdadero	Verdadero	Falso	Verdadero	Verdadero	Verdadero	Verdadero	Falso	Verdadero	Verdadero	Falso	Falso	Falso	Verdadero	Falso	Verdadero	Falso	Verdadero	den definitiva me siento con mas conociemnto
2020-07-29 10:32:11	Masculino	QUITO	60	Tercer nivel	No estoy seguro/a	No estoy seguro/a	No estoy seguro/a	No estoy seguro/a	1 - 10	No estoy seguro/a	Verdadero	Falso	Falso	Verdadero	Verdadero	Verdadero	Falso	Verdadero	Verdadero	Verdadero	No estoy seguro/a	No estoy seguro/a	Verdadero	No estoy seguro/a	No estoy seguro/a	No estoy seguro/a	Falso	No estoy seguro/a	Falso	Verdadero	No estoy seguro/a	Verdadero
2020-07-29 10:32:27	Masculino	quito	30	Cuarto nivel	SARS-COV-2	No estoy seguro/a	Una entidad capaz de adaptarse y evolucionar	Verdadero	21 - 30	Verdadero	Verdadero	Verdadero	Verdadero	Verdadero	Verdadero	Verdadero	Falso	Verdadero	Verdadero	Verdadero	No estoy seguro/a	Verdadero	Verdadero	Verdadero	Falso	Falso	Falso	Verdadero	Falso	Verdadero	No estoy seguro/a	Verdadero
2020-07-29 10:32:31	Femenino	Quito	37	Cuarto nivel	SARS-COV-2	Creado en laboratorio	Una entidad capaz de adaptarse y evolucionar	Verdadero	No estoy seguro/a	Verdadero	Verdadero	Falso	Falso	Verdadero	Verdadero	Verdadero	Falso	Verdadero	Verdadero	Verdadero	Verdadero	Verdadero	Verdadero	Verdadero	Falso	Falso	Falso	Verdadero	Falso	Verdadero	Verdadero	Verdadero
2020-07-29 10:32:35	Femenino	Quito	31	Tercer nivel	SARS-COV-2	Creado en laboratorio	Un compuesto químico	No estoy seguro/a	No estoy seguro/a	Falso	Verdadero	No estoy seguro/a	No estoy seguro/a	Verdadero	Verdadero	Verdadero	No estoy seguro/a	Verdadero	Verdadero	Verdadero	Verdadero	Verdadero	No estoy seguro/a	Verdadero	Falso	Falso	No estoy seguro/a	Verdadero	Falso	Verdadero	No estoy seguro/a	Verdadero
2020-07-29 10:33:38	Femenino	Quito	32	Tercer nivel	SARS-COV-2	Creado en laboratorio	No estoy seguro/a	Verdadero	No estoy seguro/a	Verdadero	No estoy seguro/a	Falso	Falso	Verdadero	Verdadero	Verdadero	Falso	Verdadero	Verdadero	Verdadero	Verdadero	Verdadero	No estoy seguro/a	Verdadero	Falso	Falso	Falso	Verdadero	Falso	Verdadero	No estoy seguro/a	Verdadero
2020-07-29 10:35:53	Femenino	Quito	33	Bachillerato	SARS-COV-2	Creado en laboratorio	Una entidad capaz de adaptarse y evolucionar	Falso	1 - 10	Verdadero	Verdadero	Falso	Falso	Verdadero	Verdadero	Verdadero	Falso	Verdadero	Verdadero	Verdadero	Verdadero	Verdadero	Verdadero	Verdadero	Falso	Falso	Verdadero	Falso	No estoy seguro/a	Verdadero	Verdadero	Verdadero
2020-07-29 10:37:36	Masculino	QUITO	31	Cuarto nivel	SARS-COV-2	No estoy seguro/a	Una entidad capaz de adaptarse y evolucionar	Verdadero	1 - 10	Falso	Verdadero	No estoy seguro/a	Falso	Verdadero	Verdadero	Verdadero	Falso	Verdadero	Verdadero	Verdadero	Verdadero	Verdadero	Verdadero	Verdadero	Falso	Falso	Falso	Verdadero	Falso	Verdadero	Falso	Verdadero	Me gustaría saber que porcentaje de las respuestas que he contestado las he hecho correctamente.
2020-07-29 10:38:02	Femenino	Cayambe	38	Tercer nivel	SARS-COV-2	De origen natural	Una entidad capaz de adaptarse y evolucionar	Verdadero	1 - 10	Verdadero	Verdadero	Falso	Falso	Verdadero	Verdadero	Verdadero	Falso	Verdadero	Verdadero	Verdadero	Verdadero	Verdadero	No estoy seguro/a	Verdadero	Falso	Falso	Falso	Verdadero	Falso	Verdadero	No estoy seguro/a	Verdadero
2020-07-29 10:39:33	Masculino	Quito	50	Primaria	SARS-COV-2	De origen natural	No estoy seguro/a	No estoy seguro/a	1 - 10	Verdadero	No estoy seguro/a	Falso	Falso	Verdadero	Verdadero	Verdadero	No estoy seguro/a	Verdadero	Verdadero	Verdadero	Falso	Falso	No estoy seguro/a	Verdadero	verdadero	Falso	No estoy seguro/a	Verdadero	Verdadero	Verdadero	Falso	Verdadero	Saludos por fa si nos ayudan con una mejor informacion sobre el contagio de persona a persona De preferencia como prevenir cracias
2020-07-29 10:41:14	Femenino	Quito	29	Cuarto nivel	SARS-COV-2	De origen natural	Una entidad capaz de adaptarse y evolucionar	Verdadero	1 - 10	Verdadero	No estoy seguro/a	Falso	Falso	Verdadero	Verdadero	Verdadero	Falso	Verdadero	Verdadero	Verdadero	Verdadero	Falso	No estoy seguro/a	Verdadero	Falso	Falso	Falso	Verdadero	No estoy seguro/a	Verdadero	No estoy seguro/a	Verdadero
2020-07-29 10:42:10	Femenino	Quito	35	Primaria	No estoy seguro/a	Creado en laboratorio	Un compuesto químico	Falso	11 - 20	Verdadero	Verdadero	Falso	Falso	Verdadero	Verdadero	No estoy seguro/a	verdadero	Verdadero	Verdadero	Verdadero	Verdadero	Verdadero	No estoy seguro/a	Falso	Falso	Falso	Verdadero	Falso	No estoy seguro/a	No estoy seguro/a	Falso	Verdadero
2020-07-29 10:43:18	Femenino	Quito	39	Tercer nivel	SARS-COV-2	De origen natural	Una entidad capaz de adaptarse y evolucionar	Verdadero	1 - 10	Verdadero	Verdadero	No estoy seguro/a	Falso	Verdadero	Verdadero	Verdadero	Falso	Verdadero	Verdadero	Verdadero	Falso	Falso	Verdadero	Verdadero	Falso	Falso	Falso	Verdadero	Falso	Falso	Falso	Verdadero
2020-07-29 10:43:18	Masculino	Tulcan	19	Tercer nivel	SARS-COV-2	Creado en laboratorio	Una entidad capaz de adaptarse y evolucionar	Verdadero	1 - 10	Verdadero	Verdadero	Falso	Falso	Verdadero	Verdadero	Verdadero	Falso	Verdadero	Verdadero	Verdadero	Verdadero	No estoy seguro/a	Verdadero	Verdadero	Falso	Falso	No estoy seguro/a	Verdadero	Falso	Verdadero	Verdadero	Verdadero	Crear. mas conciencia en la ciudadania para reducir los casos de covid en nuestro pais
2020-07-29 10:45:36	Masculino	Quito	32	Tercer nivel	SARS-COV-2	Creado en laboratorio	Una entidad capaz de adaptarse y evolucionar	Falso	1 - 10	Verdadero	Verdadero	Verdadero	Falso	Verdadero	Verdadero	Verdadero	Falso	Verdadero	Verdadero	Verdadero	Verdadero	Verdadero	Falso	Verdadero	Falso	Falso	Verdadero	Falso	Falso	Verdadero	Falso	Verdadero	Que agamos conciencia de este virus mortal en cuidarnos y seguir el protocolo de desinfeccion y en caso de que estemos contagiados seguir el protocolo de aislamiento asta estar bien de salud en pocas curados
2020-07-29 10:47:53	Masculino	Quito	37	Cuarto nivel	SARS-COV-2	De origen natural	Una entidad capaz de adaptarse y evolucionar	Verdadero	11 - 20	Verdadero	Verdadero	Falso	Falso	Verdadero	Verdadero	Verdadero	Falso	Verdadero	Verdadero	Verdadero	Verdadero	Verdadero	Verdadero	Verdadero	Falso	Falso	Falso	Verdadero	Falso	Verdadero	Falso	Verdadero
2020-07-29 10:50:25	Femenino	QUITO	30	Bachillerato	SARS-COV-2	No estoy seguro/a	Una entidad capaz de adaptarse y evolucionar	Falso	No estoy seguro/a	Verdadero	Verdadero	No estoy seguro/a	Falso	Verdadero	Verdadero	Verdadero	Falso	Verdadero	Verdadero	Verdadero	Verdadero	Verdadero	Verdadero	Verdadero	Falso	Falso	Verdadero	Verdadero	Falso	Verdadero	No estoy seguro/a	Verdadero
2020-07-29 10:51:45	Masculino	Tulcan	28	Cuarto nivel	SARS-COV-2	De origen natural	Una entidad capaz de adaptarse y evolucionar	Verdadero	1 - 10	Verdadero	Falso	Falso	Falso	Verdadero	Verdadero	Verdadero	Falso	Verdadero	Verdadero	Verdadero	Verdadero	No estoy seguro/a	Verdadero	Verdadero	Falso	Falso	Falso	Verdadero	Falso	Verdadero	Falso	Verdadero
2020-07-29 10:58:19	Femenino	QUITO	26	Tercer nivel	SARS-COV-2	Creado en laboratorio	Una entidad capaz de adaptarse y evolucionar	Verdadero	No estoy seguro/a	Verdadero	Verdadero	Falso	Falso	Verdadero	Verdadero	Verdadero	Falso	Verdadero	Verdadero	Verdadero	Verdadero	Falso	Verdadero	Verdadero	Falso	Falso	No estoy seguro/a	No estoy seguro/a	Falso	Verdadero	No estoy seguro/a	Verdadero
2020-07-29 10:58:38	Masculino	QUITO	58	Tercer nivel	SARS-COV-2	Creado en laboratorio	Una entidad capaz de adaptarse y evolucionar	Verdadero	1 - 10	Verdadero	Verdadero	Verdadero	Falso	Verdadero	Verdadero	Verdadero	Falso	Verdadero	Verdadero	Verdadero	Verdadero	Verdadero	Verdadero	Verdadero	Falso	Falso	Falso	Falso	Falso	Verdadero	Falso	Verdadero	Hemos recibido un excelente servicio en la toma de muestras por parte de INMUNOLAB y, para aquellos pacientes positivos, asesoría sobre qué hacer y cómo aislarse
2020-07-29 11:00:11	Femenino	Quito	41	Bachillerato	SARS-COV-2	Creado en laboratorio	Una entidad capaz de adaptarse y evolucionar	No estoy seguro/a	11 - 20	Verdadero	Verdadero	Falso	Falso	Verdadero	Verdadero	Verdadero	Falso	No estoy seguro/a	Verdadero	Verdadero	Verdadero	No estoy seguro/a	No estoy seguro/a	Verdadero	Falso	Falso	Falso	Falso	Falso	Verdadero	Verdadero	Verdadero
2020-07-29 11:00:49	Masculino	Quito	24	Tercer nivel	SARS-COV-2	No estoy seguro/a	Una entidad capaz de adaptarse y evolucionar	Verdadero	11 - 20	Verdadero	Verdadero	Falso	Falso	Verdadero	Verdadero	Verdadero	No estoy seguro/a	Verdadero	Verdadero	Verdadero	Verdadero	Verdadero	Verdadero	Verdadero	Falso	Verdadero	Verdadero	Verdadero	Falso	Verdadero	Verdadero	Verdadero
2020-07-29 11:01:52	Femenino	Quito	34	Bachillerato	SARS-COV-2	De origen natural	Una entidad capaz de adaptarse y evolucionar	Verdadero	1 - 10	Verdadero	Verdadero	Falso	Falso	Verdadero	Verdadero	Verdadero	No estoy seguro/a	Verdadero	Verdadero	Verdadero	Verdadero	Falso	No estoy seguro/a	Verdadero	Falso	Falso	Verdadero	Verdadero	Falso	Verdadero	No estoy seguro/a	Verdadero
2020-07-29 11:02:27	Masculino	Estalyn Rodrigo Socag Malca	21	Bachillerato	SARS-COV-2	De origen natural	Una entidad capaz de adaptarse y evolucionar	Verdadero	No estoy seguro/a	Verdadero	Verdadero	Verdadero	Falso	Verdadero	Verdadero	Verdadero	verdadero	Verdadero	Verdadero	Verdadero	Verdadero	Verdadero	Verdadero	Verdadero	Falso	Verdadero	Verdadero	Verdadero	Verdadero	Verdadero	Falso	Verdadero	Esta bien que nos haga esa encuesta para poder saber mas sobre el covid - 19
2020-07-29 11:03:10	Masculino	Quito	23	Tercer nivel	SARS-COV-2	De origen natural	Una entidad capaz de adaptarse y evolucionar	Verdadero	11 - 20	Verdadero	Verdadero	Falso	Falso	Verdadero	Verdadero	Verdadero	Falso	Verdadero	Verdadero	Verdadero	Verdadero	Verdadero	No estoy seguro/a	Verdadero	Falso	Falso	Falso	Falso	Falso	Verdadero	Falso	Verdadero
2020-07-29 11:04:09	Masculino	Quito	31	Bachillerato	No estoy seguro/a	Creado en laboratorio	No estoy seguro/a	No estoy seguro/a	51 - 100	Verdadero	Verdadero	No estoy seguro/a	Falso	Verdadero	Verdadero	Verdadero	verdadero	Verdadero	Verdadero	Verdadero	Verdadero	No estoy seguro/a	No estoy seguro/a	Verdadero	Falso	Falso	Verdadero	Verdadero	Falso	Verdadero	No estoy seguro/a	Verdadero	Que tratemos de cuidarnos y usar mascarilla distaciamiento y lavado de manos frecuetemente
2020-07-29 11:07:53	Masculino	Quito	22	Bachillerato	SARS-COV-2	De origen natural	Una entidad capaz de adaptarse y evolucionar	Falso	11 - 20	Verdadero	Verdadero	No estoy seguro/a	Falso	Verdadero	Verdadero	Verdadero	No estoy seguro/a	Falso	Verdadero	Verdadero	Verdadero	Verdadero	Verdadero	Verdadero	Falso	Falso	Verdadero	Falso	Falso	Verdadero	Falso	Verdadero
2020-07-29 11:09:00	Femenino	quito	40	Bachillerato	SARS-COV-2	De origen natural	Una entidad capaz de adaptarse y evolucionar	Falso	1 - 10	Verdadero	Verdadero	Verdadero	Falso	Verdadero	Verdadero	Verdadero	Falso	Verdadero	Verdadero	Verdadero	Verdadero	Verdadero	No estoy seguro/a	Verdadero	Falso	Falso	Verdadero	Verdadero	Falso	Verdadero	Falso	Verdadero
2020-07-29 11:09:56	Femenino	Quito	31	Tercer nivel	SARS-COV-2	De origen natural	Una entidad capaz de adaptarse y evolucionar	Verdadero	31 - 40	Verdadero	Verdadero	Falso	No estoy seguro/a	Verdadero	Verdadero	Verdadero	No estoy seguro/a	Verdadero	Verdadero	Verdadero	Verdadero	No estoy seguro/a	No estoy seguro/a	Verdadero	Falso	Falso	Verdadero	Verdadero	Falso	Verdadero	No estoy seguro/a	Verdadero	Excelente
2020-07-29 11:10:36	Femenino	QUITO	31	Cuarto nivel	SARS-COV-2	De origen natural	Una entidad capaz de adaptarse y evolucionar	Verdadero	1 - 10	Verdadero	Verdadero	Falso	Falso	Verdadero	Verdadero	Verdadero	Falso	Verdadero	Verdadero	Verdadero	Verdadero	Verdadero	Verdadero	Verdadero	Falso	Falso	Verdadero	Verdadero	Falso	Verdadero	No estoy seguro/a	Verdadero
2020-07-29 11:10:53	Masculino	Quito	29	Tercer nivel	SARS-COV-2	De origen natural	Una entidad capaz de adaptarse y evolucionar	Verdadero	1 - 10	Verdadero	Verdadero	Verdadero	Falso	Verdadero	Verdadero	Verdadero	Falso	Verdadero	Verdadero	Verdadero	Verdadero	Falso	Verdadero	Verdadero	Falso	Falso	Verdadero	Falso	Falso	Verdadero	Falso	Verdadero
2020-07-29 11:15:35	Femenino	Quito	22	Tercer nivel	SARS-COV-2	De origen natural	Una entidad capaz de adaptarse y evolucionar	Falso	51 - 100	Falso	Verdadero	No estoy seguro/a	Falso	Verdadero	Verdadero	Verdadero	Falso	Verdadero	Verdadero	Verdadero	Verdadero	No estoy seguro/a	No estoy seguro/a	Verdadero	Falso	Falso	Verdadero	No estoy seguro/a	Falso	Verdadero	No estoy seguro/a	Verdadero
2020-07-29 11:19:58	Masculino	Quito	47	Tercer nivel	SARS-COV-2	De origen natural	Una entidad capaz de adaptarse y evolucionar	No estoy seguro/a	1 - 10	Verdadero	Verdadero	Falso	Falso	Verdadero	Verdadero	Verdadero	Falso	Verdadero	Verdadero	Verdadero	Verdadero	Verdadero	Verdadero	Verdadero	Falso	Falso	Falso	Falso	Falso	Verdadero	Falso	Verdadero
2020-07-29 11:20:02	Masculino	quito	29	Cuarto nivel	SARS-COV-2	Creado en laboratorio	No estoy seguro/a	No estoy seguro/a	1 - 10	Verdadero	Verdadero	No estoy seguro/a	Falso	Verdadero	Verdadero	Verdadero	Falso	Verdadero	Verdadero	Verdadero	Verdadero	No estoy seguro/a	Verdadero	Verdadero	Falso	Falso	Verdadero	No estoy seguro/a	Falso	Verdadero	No estoy seguro/a	Verdadero
2020-07-29 11:22:35	Masculino	Quito	58	Cuarto nivel	SARS-COV-2	No estoy seguro/a	Una entidad capaz de adaptarse y evolucionar	Verdadero	1 - 10	Verdadero	Verdadero	Falso	Falso	Verdadero	Verdadero	Verdadero	Falso	Verdadero	Verdadero	Verdadero	Verdadero	Falso	Verdadero	Verdadero	Falso	Falso	No estoy seguro/a	Verdadero	Falso	Verdadero	No estoy seguro/a	Verdadero
2020-07-29 11:35:55	Masculino	Portoviejo	55	Cuarto nivel	SARS-COV-2	De origen natural	Una entidad capaz de adaptarse y evolucionar	Verdadero	1 - 10	Verdadero	Verdadero	Falso	Falso	Verdadero	Verdadero	Verdadero	Falso	Verdadero	Verdadero	Verdadero	Verdadero	Falso	No estoy seguro/a	Verdadero	Falso	Falso	Falso	Verdadero	Falso	Verdadero	Falso	Verdadero
2020-07-29 11:45:01	Femenino	Quito	40	Cuarto nivel	SARS-COV-2	De origen natural	Una entidad capaz de adaptarse y evolucionar	Verdadero	1 - 10	Verdadero	Verdadero	Falso	Falso	Verdadero	Verdadero	Verdadero	Falso	Verdadero	Verdadero	Verdadero	Verdadero	Falso	Falso	Verdadero	Falso	Falso	Falso	Falso	Falso	Verdadero	Falso	Verdadero	Que pidan permiso a las personas para envair y qeu se de algun tipo de premio por llevanr.
2020-07-29 11:49:40	Femenino	Quito	50	Tercer nivel	SARS-COV-2	De origen natural	Una entidad capaz de adaptarse y evolucionar	Verdadero	11 - 20	Verdadero	Verdadero	Falso	Falso	Verdadero	Verdadero	Verdadero	Falso	Verdadero	Verdadero	Verdadero	Verdadero	Verdadero	Verdadero	Verdadero	Falso	Falso	Falso	Verdadero	Falso	Verdadero	Falso	Verdadero
2020-07-29 11:59:39	Femenino	San Francisco de Borja	29	Cuarto nivel	SARS-COV-2	No estoy seguro/a	Una entidad capaz de adaptarse y evolucionar	Verdadero	No estoy seguro/a	Verdadero	Verdadero	Falso	Falso	Verdadero	Verdadero	Verdadero	No estoy seguro/a	Verdadero	Verdadero	Verdadero	Verdadero	Falso	Verdadero	Verdadero	Falso	Falso	Falso	Verdadero	Falso	Verdadero	Falso	Verdadero
2020-07-29 12:01:29	Masculino	QUITO	26	Tercer nivel	SARS-COV-2	Creado en laboratorio	Una entidad capaz de adaptarse y evolucionar	Verdadero	1 - 10	Verdadero	Verdadero	Falso	Falso	Verdadero	Verdadero	Verdadero	Falso	Verdadero	Verdadero	Verdadero	Verdadero	Falso	Falso	Verdadero	Falso	Falso	Falso	Verdadero	Falso	Verdadero	Falso	Verdadero
2020-07-29 12:04:42	Masculino	Quito	22	Tercer nivel	SARS-COV-2	De origen natural	Una entidad capaz de adaptarse y evolucionar	Verdadero	31 - 40	Verdadero	Verdadero	Falso	Falso	Verdadero	Verdadero	Verdadero	Falso	Verdadero	Verdadero	Verdadero	Verdadero	Falso	Falso	Verdadero	Falso	Falso	Falso	Verdadero	Falso	Falso	Verdadero	Verdadero
2020-07-29 12:06:12	Masculino	quito	60	Cuarto nivel	SARS-COV-2	No estoy seguro/a	No estoy seguro/a	No estoy seguro/a	1 - 10	Verdadero	Verdadero	Falso	Falso	Verdadero	Verdadero	Verdadero	Falso	Verdadero	Verdadero	Verdadero	Verdadero	Verdadero	No estoy seguro/a	Verdadero	Falso	Falso	Falso	No estoy seguro/a	Falso	Verdadero	No estoy seguro/a	Verdadero
2020-07-29 12:06:54	Masculino	Quito	40	Bachillerato	SARS-COV-2	No estoy seguro/a	No estoy seguro/a	Falso	No estoy seguro/a	Verdadero	Verdadero	Falso	Falso	Verdadero	Verdadero	Verdadero	No estoy seguro/a	Verdadero	Verdadero	Verdadero	Verdadero	No estoy seguro/a	No estoy seguro/a	Verdadero	verdadero	Falso	Verdadero	Verdadero	No estoy seguro/a	Verdadero	Falso	Verdadero
2020-07-29 12:09:00	Femenino	QUITO	27	Tercer nivel	SARS-COV-2	No estoy seguro/a	Una entidad capaz de adaptarse y evolucionar	Verdadero	1 - 10	Verdadero	Verdadero	Verdadero	Falso	Verdadero	Verdadero	Verdadero	Falso	Verdadero	Verdadero	Verdadero	Verdadero	Falso	Verdadero	Verdadero	Falso	Falso	Verdadero	Verdadero	Falso	Verdadero	Falso	Verdadero	PREGUNTAS SOBRE EL MECANISMO DEL VIRUS
2020-07-29 12:10:03	Masculino	Quito	26	Tercer nivel	No estoy seguro/a	No estoy seguro/a	No estoy seguro/a	Verdadero	51 - 100	Verdadero	Falso	No estoy seguro/a	Verdadero	Verdadero	Verdadero	No estoy seguro/a	No estoy seguro/a	Verdadero	Verdadero	Verdadero	Verdadero	Verdadero	No estoy seguro/a	Falso	Falso	Falso	No estoy seguro/a	Falso	Falso	No estoy seguro/a	Falso	Verdadero
2020-07-29 12:20:04	Femenino	Latacunga	29	Tercer nivel	SARS-COV-2	De origen natural	Una entidad capaz de adaptarse y evolucionar	Verdadero	1 - 10	Verdadero	Verdadero	Falso	Falso	Verdadero	Verdadero	Verdadero	Falso	Verdadero	Verdadero	Verdadero	Verdadero	Verdadero	Falso	Verdadero	Falso	Falso	Falso	Falso	Falso	Verdadero	Verdadero	Verdadero
2020-07-29 12:24:25	Masculino	QUITO	50	Cuarto nivel	SARS-COV-2	No estoy seguro/a	Una entidad capaz de adaptarse y evolucionar	Falso	No estoy seguro/a	Verdadero	No estoy seguro/a	Falso	Falso	Verdadero	Verdadero	Verdadero	No estoy seguro/a	Verdadero	Verdadero	Verdadero	Verdadero	Falso	Verdadero	Verdadero	Falso	Falso	No estoy seguro/a	Verdadero	Falso	Verdadero	Falso	Verdadero
2020-07-29 12:32:34	Femenino	Quito	49	Cuarto nivel	No estoy seguro/a	Creado en laboratorio	Una entidad capaz de adaptarse y evolucionar	Verdadero	No estoy seguro/a	Verdadero	Verdadero	Falso	Falso	Verdadero	Verdadero	Verdadero	Falso	Verdadero	Verdadero	Verdadero	Verdadero	Verdadero	No estoy seguro/a	Verdadero	Falso	Falso	Verdadero	Falso	Falso	Verdadero	Falso	Verdadero
2020-07-29 12:41:30	Masculino	QUITO	37	Bachillerato	SARS-COV-2	Creado en laboratorio	Una entidad capaz de adaptarse y evolucionar	Verdadero	1 - 10	Verdadero	Verdadero	Falso	Falso	Verdadero	Verdadero	Verdadero	Falso	Verdadero	Verdadero	Verdadero	Verdadero	Falso	Verdadero	Verdadero	Falso	Falso	Verdadero	Verdadero	Falso	Verdadero	No estoy seguro/a	Verdadero
2020-07-29 12:45:59	Masculino	Quito	33	Tercer nivel	SARS-COV-2	Creado en laboratorio	Una entidad capaz de adaptarse y evolucionar	Verdadero	1 - 10	Verdadero	Verdadero	No estoy seguro/a	Falso	Verdadero	Verdadero	Verdadero	No estoy seguro/a	Verdadero	Verdadero	Verdadero	Verdadero	Falso	No estoy seguro/a	Verdadero	Falso	Verdadero	Verdadero	Verdadero	No estoy seguro/a	Verdadero	Verdadero	Verdadero
2020-07-29 12:49:59	Femenino	Quito	50	Bachillerato	COVID-19	Creado en laboratorio	Una entidad capaz de adaptarse y evolucionar	Falso	1 - 10	Verdadero	Verdadero	Falso	Falso	Verdadero	Verdadero	Verdadero	Falso	Verdadero	Verdadero	Verdadero	Verdadero	Falso	No estoy seguro/a	Verdadero	Falso	Falso	Falso	Verdadero	Falso	Verdadero	Falso	Verdadero
2020-07-29 13:08:45	Masculino	Tulcán	27	Cuarto nivel	SARS-COV-2	De origen natural	Una entidad capaz de adaptarse y evolucionar	Verdadero	1 - 10	Verdadero	Verdadero	Falso	Falso	Falso	Verdadero	Verdadero	Falso	Verdadero	Verdadero	Verdadero	Verdadero	No estoy seguro/a	Verdadero	Falso	Falso	Falso	Falso	Verdadero	Falso	Verdadero	Falso	Verdadero
2020-07-29 13:09:59	Masculino	Quito	41	Tercer nivel	SARS-COV-2	Creado en laboratorio	Una entidad capaz de adaptarse y evolucionar	Falso	1 - 10	Verdadero	Verdadero	Falso	Falso	Verdadero	Verdadero	Verdadero	Falso	Verdadero	Verdadero	Verdadero	Falso	Falso	No estoy seguro/a	Verdadero	Falso	Falso	Falso	Falso	Falso	Verdadero	Falso	Verdadero
2020-07-29 13:26:28	Masculino	Quito	38	Tercer nivel	SARS-COV-2	De origen natural	Una entidad capaz de adaptarse y evolucionar	Verdadero	1 - 10	Verdadero	Verdadero	Falso	Falso	Verdadero	Verdadero	Verdadero	Falso	Verdadero	Verdadero	Verdadero	Verdadero	Falso	Falso	Verdadero	Falso	Falso	Verdadero	Verdadero	Falso	Verdadero	Falso	Verdadero
2020-07-29 13:52:54	Masculino	Quito	38	Bachillerato	SARS-COV-2	De origen natural	No estoy seguro/a	Falso	1 - 10	Verdadero	Verdadero	Falso	Falso	Verdadero	Verdadero	Verdadero	No estoy seguro/a	Verdadero	Verdadero	Verdadero	Verdadero	Falso	Verdadero	Verdadero	Falso	Falso	Verdadero	Verdadero	Falso	Verdadero	Falso	Verdadero	Mis respuestas han sido en base a lo que he escuchado de los supuestos expertos ya sea en radio en televisión...pero la verdad es que yo no me como el cuento pues se nota a leguas que ni ellos saben...o tienen mayor conocimiento de la enfermedad...y sus conceptos son en base a supuestos estudios de enfermedades similares...y a diagnósticos de personas que enfermaron y se salvaron...pero en conclu…
2020-07-29 13:53:38	Femenino	quito	51	Tercer nivel	SARS-COV-2	No estoy seguro/a	No estoy seguro/a	Falso	1 - 10	Verdadero	Verdadero	Falso	Falso	Verdadero	Verdadero	Verdadero	Falso	Verdadero	Verdadero	Verdadero	Verdadero	Verdadero	Verdadero	No estoy seguro/a	Falso	No estoy seguro/a	Falso	Verdadero	Verdadero	Verdadero	No estoy seguro/a	Verdadero
2020-07-29 13:55:42	Femenino	Quito	32	Bachillerato	SARS-COV-2	Creado en laboratorio	Un complot mediático	Verdadero	1 - 10	Verdadero	Verdadero	Falso	Falso	Verdadero	Verdadero	Verdadero	Falso	Verdadero	Verdadero	Verdadero	No estoy seguro/a	Verdadero	Verdadero	Verdadero	Falso	Falso	Verdadero	Falso	Falso	Verdadero	Falso	Verdadero
2020-07-29 14:10:45	Femenino	Quito	25	Tercer nivel	MERS-19	Creado en laboratorio	Una entidad capaz de adaptarse y evolucionar	No estoy seguro/a	No estoy seguro/a	Verdadero	Verdadero	Falso	Falso	Verdadero	Verdadero	Verdadero	Falso	Verdadero	Verdadero	Verdadero	Verdadero	Falso	Verdadero	No estoy seguro/a	Falso	Falso	No estoy seguro/a	Falso	Verdadero	Verdadero	No estoy seguro/a	Verdadero	Ninguna
2020-07-29 14:20:54	Femenino	Quito	22	Bachillerato	SARS-COV-2	Creado en laboratorio	Una entidad capaz de adaptarse y evolucionar	Falso	51 - 100	Verdadero	Verdadero	Falso	Verdadero	Verdadero	Verdadero	Verdadero	verdadero	Verdadero	Verdadero	Verdadero	Verdadero	No estoy seguro/a	Verdadero	Verdadero	Falso	Falso	Verdadero	Falso	Falso	Verdadero	No estoy seguro/a	Verdadero
2020-07-29 14:26:18	Femenino	Quito	30	Primaria	COVID-19	No estoy seguro/a	No estoy seguro/a	Verdadero	21 - 30	Verdadero	Verdadero	Falso	Falso	Verdadero	Verdadero	Verdadero	No estoy seguro/a	Verdadero	Falso	Verdadero	Verdadero	Falso	Verdadero	Verdadero	Falso	Falso	Verdadero	Verdadero	Falso	Verdadero	No estoy seguro/a	Verdadero
2020-07-29 14:26:35	Femenino	AMBATO	27	Tercer nivel	SARS-COV-2	De origen natural	Una entidad capaz de adaptarse y evolucionar	Verdadero	1 - 10	Verdadero	Verdadero	Verdadero	Falso	Verdadero	Verdadero	Verdadero	Falso	Verdadero	Verdadero	Verdadero	Verdadero	Verdadero	Falso	Verdadero	Falso	Falso	Verdadero	Verdadero	Falso	Verdadero	Falso	Verdadero	Ninguna
2020-07-29 14:29:59	Masculino	Quito	33	Tercer nivel	SARS-COV-2	No estoy seguro/a	Una entidad capaz de adaptarse y evolucionar	No estoy seguro/a	1 - 10	Verdadero	Verdadero	Falso	Falso	Verdadero	Verdadero	Verdadero	No estoy seguro/a	Verdadero	Verdadero	Verdadero	Verdadero	Verdadero	No estoy seguro/a	Verdadero	Falso	Falso	No estoy seguro/a	Falso	Falso	Verdadero	No estoy seguro/a	Verdadero
2020-07-29 14:36:07	Femenino	Quito	38	Tercer nivel	COVID-19	Creado en laboratorio	Una entidad capaz de adaptarse y evolucionar	Verdadero	11 - 20	Verdadero	Verdadero	Falso	Falso	Verdadero	Verdadero	Verdadero	No estoy seguro/a	Verdadero	Verdadero	Verdadero	Verdadero	Falso	No estoy seguro/a	Verdadero	Falso	Falso	Verdadero	Falso	Falso	Verdadero	Falso	Verdadero
2020-07-29 14:40:08	Femenino	QUITO	43	Tercer nivel	SARS-COV-2	De origen natural	Un complot mediático	Falso	1 - 10	Verdadero	Verdadero	Falso	Falso	Verdadero	Verdadero	Verdadero	No estoy seguro/a	Verdadero	Verdadero	Verdadero	Verdadero	Verdadero	No estoy seguro/a	Verdadero	Falso	Falso	Verdadero	Falso	Falso	Verdadero	Falso	Verdadero
2020-07-29 14:40:36	Masculino	Quito	61	Tercer nivel	SARS-COV-2	De origen natural	Una entidad capaz de adaptarse y evolucionar	Falso	1 - 10	Verdadero	Verdadero	Falso	Falso	Verdadero	Verdadero	Verdadero	Falso	Verdadero	Verdadero	Verdadero	Verdadero	Verdadero	No estoy seguro/a	Verdadero	No estoy seguro/a	Falso	Falso	Verdadero	Falso	Verdadero	No estoy seguro/a	Verdadero
2020-07-29 14:40:47	Masculino	Quito	47	Bachillerato	COVID-19	De origen natural	Una entidad capaz de adaptarse y evolucionar	Falso	1 - 10	Verdadero	Verdadero	Falso	Falso	Verdadero	Verdadero	Verdadero	Falso	Verdadero	Verdadero	Verdadero	Falso	Falso	Verdadero	Verdadero	No estoy seguro/a	Falso	Falso	Verdadero	Falso	Verdadero	No estoy seguro/a	Verdadero
2020-07-29 14:52:18	Femenino	QUITO	23	Tercer nivel	SARS-COV-2	De origen natural	Una entidad capaz de adaptarse y evolucionar	Falso	1 - 10	Verdadero	Verdadero	Falso	Falso	Verdadero	Verdadero	Verdadero	Falso	Verdadero	Verdadero	Verdadero	Verdadero	Verdadero	No estoy seguro/a	Verdadero	Falso	Falso	Verdadero	Verdadero	Falso	Verdadero	No estoy seguro/a	Verdadero	Soy paciente COVID positiva, llevo 35 días en cuarentena, me hice la prueba y sigo positiva, después de cuánto tiempo ya los resultados serán negativos? ¿Soy un agente que contagia aún?
2020-07-29 15:06:16	Masculino	Quito	55	Tercer nivel	COVID-19	Creado en laboratorio	Un compuesto químico	Verdadero	21 - 30	Verdadero	Verdadero	Falso	Falso	Verdadero	Verdadero	Verdadero	Falso	Verdadero	Verdadero	Verdadero	Verdadero	Falso	Verdadero	Verdadero	Falso	Falso	Verdadero	Verdadero	Falso	Verdadero	Verdadero	Verdadero	BUENA ENCUESTA PARA SABER SI UNO TIENE EL CONOCIMIENTO DEL COVID-19
2020-07-29 15:39:36	Masculino	QUITO	34	Primaria	SARS-COV-2	De origen natural	Una entidad capaz de adaptarse y evolucionar	Verdadero	1 - 10	Verdadero	Verdadero	Verdadero	Falso	Verdadero	Verdadero	Verdadero	Falso	Verdadero	Verdadero	Verdadero	Verdadero	Falso	Verdadero	Verdadero	verdadero	Falso	Falso	Verdadero	Verdadero	Verdadero	Falso	Verdadero
2020-07-29 16:10:59	Femenino	Quito	33	Tercer nivel	SARS-COV-2	De origen natural	Una entidad capaz de adaptarse y evolucionar	Verdadero	21 - 30	Verdadero	Verdadero	Falso	Falso	Verdadero	Verdadero	Verdadero	Falso	Verdadero	Verdadero	Verdadero	Verdadero	Falso	No estoy seguro/a	Verdadero	Falso	Falso	Verdadero	Verdadero	Falso	Verdadero	Falso	Verdadero	Favor mejorar la toma de muestras en el laboratorio. Tengo dos casos positivos en casa y las dos personas fueron determinadas como negativos en la prueba realizada en su laboratorio. Como se puede confiar en ese tipo de resultados!!
2020-07-29 16:11:03	Masculino	Quito	21	Tercer nivel	SARS-COV-2	De origen natural	Una entidad capaz de adaptarse y evolucionar	Verdadero	1 - 10	Verdadero	Verdadero	Falso	Falso	Verdadero	Verdadero	Verdadero	Falso	Verdadero	Verdadero	Verdadero	Verdadero	Verdadero	No estoy seguro/a	Verdadero	Falso	Falso	No estoy seguro/a	Verdadero	Falso	Verdadero	Falso	Verdadero
2020-07-29 16:20:05	Femenino	QUITO	48	Tercer nivel	SARS-COV-2	De origen natural	Una entidad capaz de adaptarse y evolucionar	Verdadero	11 - 20	Verdadero	Verdadero	Falso	Falso	Verdadero	Verdadero	Verdadero	Falso	Verdadero	Verdadero	Verdadero	Verdadero	Falso	No estoy seguro/a	Verdadero	Falso	Falso	No estoy seguro/a	Falso	No estoy seguro/a	Verdadero	No estoy seguro/a	Verdadero
2020-07-29 16:26:24	Femenino	Quito	34	Bachillerato	SARS-COV-2	Creado en laboratorio	Una entidad capaz de adaptarse y evolucionar	No estoy seguro/a	No estoy seguro/a	Verdadero	Verdadero	Falso	Falso	Verdadero	Verdadero	Verdadero	Falso	Verdadero	Verdadero	Verdadero	Verdadero	Verdadero	No estoy seguro/a	Verdadero	Falso	Falso	Verdadero	Verdadero	Falso	Verdadero	Falso	Verdadero
2020-07-29 16:32:49	Masculino	La libertad	36	Bachillerato	SARS-COV-2	Creado en laboratorio	Una entidad capaz de adaptarse y evolucionar	Verdadero	51 - 100	Verdadero	Verdadero	Falso	Falso	Verdadero	Verdadero	Verdadero	Falso	Verdadero	Verdadero	Verdadero	Verdadero	Falso	Verdadero	Verdadero	Falso	Falso	Verdadero	Verdadero	Falso	Verdadero	Falso	Verdadero
2020-07-29 16:55:00	Femenino	Quito	59	Cuarto nivel	SARS-COV-2	No estoy seguro/a	Una entidad capaz de adaptarse y evolucionar	Verdadero	1 - 10	Verdadero	Verdadero	Falso	Falso	Verdadero	Verdadero	Verdadero	Falso	Verdadero	Verdadero	Verdadero	Verdadero	Falso	Verdadero	Verdadero	Falso	Falso	Falso	Verdadero	Falso	Verdadero	Verdadero	Verdadero
2020-07-29 17:08:51	Masculino	Quito	33	Bachillerato	SARS-COV-2	No estoy seguro/a	No estoy seguro/a	Verdadero	51 - 100	Verdadero	Verdadero	Falso	Falso	Verdadero	Verdadero	Verdadero	verdadero	Verdadero	Verdadero	Verdadero	Verdadero	Verdadero	No estoy seguro/a	Verdadero	Falso	Falso	Verdadero	No estoy seguro/a	Falso	Verdadero	Falso	Verdadero	Tener más precaución no tomarlo allá ligera por que nadie sabe cuándo nos puede pasar tenemos hijos que nos esperan en cada concienticemos por favor no es bueno si no se trata a tiempo perderás uno de los seres que tanto amas por una irresponsabilidad tuya.
2020-07-29 17:12:17	Femenino	Quito	50	Tercer nivel	SARS-COV-2	Creado en laboratorio	Una entidad capaz de adaptarse y evolucionar	Verdadero	No estoy seguro/a	Verdadero	Verdadero	Falso	Falso	Verdadero	Verdadero	Verdadero	No estoy seguro/a	Verdadero	Verdadero	Verdadero	Verdadero	Falso	No estoy seguro/a	Verdadero	Falso	Falso	Verdadero	Falso	Falso	Verdadero	Falso	Verdadero	Que prueba es más recomendable hacerce para saber si ya no estoy contagiada
2020-07-29 17:27:53	Masculino	Quito	39	Bachillerato	COVID-19	De origen natural	Una entidad capaz de adaptarse y evolucionar	Falso	1 - 10	Verdadero	Verdadero	Verdadero	Falso	Verdadero	Verdadero	Verdadero	Falso	Verdadero	Verdadero	Verdadero	Verdadero	Falso	No estoy seguro/a	Verdadero	Falso	No estoy seguro/a	Verdadero	Falso	Falso	Verdadero	Falso	Verdadero	Es importante q este cuestionario llegue a la mayor parte de personas
2020-07-29 18:25:32	Femenino	Sangolqui	37	Tercer nivel	SARS-COV-2	No estoy seguro/a	No estoy seguro/a	Verdadero	1 - 10	Verdadero	Verdadero	Falso	No estoy seguro/a	Verdadero	Verdadero	Verdadero	No estoy seguro/a	No estoy seguro/a	Verdadero	Verdadero	Verdadero	Falso	No estoy seguro/a	Verdadero	No estoy seguro/a	Falso	Verdadero	Verdadero	Falso	Verdadero	No estoy seguro/a	Verdadero
2020-07-29 18:30:54	Masculino	Quito	34	Primaria	COVID-19	Creado en laboratorio	Una entidad capaz de adaptarse y evolucionar	Falso	No estoy seguro/a	Verdadero	Verdadero	Falso	Falso	Verdadero	Verdadero	No estoy seguro/a	No estoy seguro/a	Verdadero	Verdadero	Verdadero	Verdadero	Verdadero	No estoy seguro/a	Verdadero	verdadero	Falso	Falso	Falso	Falso	Verdadero	Falso	Verdadero	Q es un buen laboratorio para saber más sobre el covid 19
2020-07-29 18:37:59	Masculino	Quito	21	Bachillerato	No estoy seguro/a	No estoy seguro/a	Una entidad capaz de adaptarse y evolucionar	No estoy seguro/a	No estoy seguro/a	Verdadero	Verdadero	No estoy seguro/a	Falso	Verdadero	Verdadero	Verdadero	Falso	Verdadero	Verdadero	Verdadero	Verdadero	No estoy seguro/a	Verdadero	Verdadero	Falso	Falso	Verdadero	No estoy seguro/a	Falso	Verdadero	No estoy seguro/a	Verdadero
2020-07-29 18:42:16	Femenino	Sangolquí	20	Bachillerato	SARS-COV-2	De origen natural	No estoy seguro/a	No estoy seguro/a	No estoy seguro/a	Verdadero	Verdadero	No estoy seguro/a	Falso	Verdadero	Verdadero	Verdadero	No estoy seguro/a	Verdadero	No estoy seguro/a	Verdadero	Verdadero	No estoy seguro/a	Verdadero	Verdadero	Falso	Falso	No estoy seguro/a	No estoy seguro/a	Falso	Verdadero	Falso	Verdadero
2020-07-29 18:58:55	Femenino	Quito	26	Tercer nivel	SARS-COV-2	De origen natural	Una entidad capaz de adaptarse y evolucionar	Verdadero	1 - 10	Verdadero	Verdadero	Falso	Falso	Verdadero	Falso	Verdadero	Falso	Verdadero	Verdadero	Verdadero	Verdadero	No estoy seguro/a	Verdadero	Verdadero	Falso	Verdadero	Verdadero	Verdadero	Falso	Verdadero	Falso	Verdadero
2020-07-29 19:09:30	Femenino	Quito	31	Tercer nivel	SARS-COV-2	Creado en laboratorio	Una entidad capaz de adaptarse y evolucionar	Falso	1 - 10	Verdadero	Verdadero	Falso	Falso	Verdadero	Verdadero	Verdadero	Falso	Verdadero	Verdadero	Verdadero	Verdadero	Verdadero	Verdadero	Verdadero	Falso	Verdadero	Falso	Falso	Falso	Verdadero	No estoy seguro/a	Verdadero
2020-07-29 20:10:56	Masculino	Quito	48	Bachillerato	SARS-COV-2	Creado en laboratorio	Una entidad capaz de adaptarse y evolucionar	Verdadero	1 - 10	Verdadero	Verdadero	Falso	Falso	Verdadero	Verdadero	Verdadero	No estoy seguro/a	Verdadero	Verdadero	Verdadero	Verdadero	No estoy seguro/a	No estoy seguro/a	Verdadero	Falso	Falso	No estoy seguro/a	Falso	Falso	Verdadero	Falso	Verdadero
2020-07-29 20:13:24	Femenino	Quito	23	Tercer nivel	SARS-COV-2	Creado en laboratorio	Una entidad viva	Verdadero	1 - 10	Verdadero	No estoy seguro/a	Falso	Falso	Verdadero	Verdadero	Verdadero	Falso	Verdadero	Verdadero	Verdadero	Verdadero	Verdadero	Falso	Verdadero	Falso	Falso	Falso	Verdadero	Falso	Verdadero	No estoy seguro/a	Verdadero	Es una encuesta muy completa
2020-07-29 20:53:16	Masculino	Ecuador	28	Primaria	COVID-19	No estoy seguro/a	No estoy seguro/a	No estoy seguro/a	31 - 40	Verdadero	Verdadero	Falso	Verdadero	No estoy seguro/a	Verdadero	Verdadero	verdadero	Verdadero	Verdadero	Verdadero	Verdadero	No estoy seguro/a	No estoy seguro/a	Verdadero	Falso	Falso	Verdadero	Falso	Falso	Verdadero	Falso	Verdadero
2020-07-29 20:53:59	Femenino	Quito	26	Tercer nivel	SARS-COV-2	Creado en laboratorio	Una entidad capaz de adaptarse y evolucionar	No estoy seguro/a	No estoy seguro/a	Verdadero	Verdadero	Falso	Falso	Verdadero	Verdadero	Verdadero	Falso	Verdadero	Verdadero	Verdadero	Verdadero	Falso	No estoy seguro/a	Verdadero	Falso	Falso	Falso	Verdadero	Falso	Verdadero	Falso	Verdadero
2020-07-29 22:00:07	Femenino	Quito	28	Tercer nivel	SARS-COV-2	Creado en laboratorio	Una entidad capaz de adaptarse y evolucionar	Verdadero	1 - 10	Verdadero	Verdadero	Falso	Falso	Verdadero	Verdadero	Verdadero	Falso	Verdadero	Verdadero	Verdadero	Verdadero	Falso	Verdadero	Verdadero	Falso	Falso	Verdadero	Verdadero	Falso	Verdadero	Falso	Verdadero
2020-07-29 22:09:14	Femenino	Quito	27	Bachillerato	COVID-19	Creado en laboratorio	Una entidad capaz de adaptarse y evolucionar	Verdadero	41 - 50	Verdadero	Verdadero	Falso	Falso	Verdadero	Verdadero	Falso	Falso	Verdadero	Verdadero	Verdadero	Verdadero	Verdadero	No estoy seguro/a	Verdadero	verdadero	Falso	Verdadero	Falso	Falso	Verdadero	Verdadero	Verdadero
2020-07-29 22:15:28	Femenino	QUITO	40	Bachillerato	COVID-19	No estoy seguro/a	No estoy seguro/a	Verdadero	1 - 10	Verdadero	Verdadero	Falso	Falso	Verdadero	Verdadero	Verdadero	Falso	Verdadero	Verdadero	Verdadero	Verdadero	No estoy seguro/a	Falso	Verdadero	No estoy seguro/a	Falso	Verdadero	Verdadero	Falso	Verdadero	No estoy seguro/a	Verdadero	UN INORMATIVO DE PREVENCION PARA NO BAJAR LA GUARDIA ANTE E STE VIRUS
2020-07-29 22:16:26	Femenino	quito	28	Cuarto nivel	SARS-COV-2	De origen natural	Una entidad capaz de adaptarse y evolucionar	Verdadero	1 - 10	Verdadero	Verdadero	No estoy seguro/a	Falso	Verdadero	Verdadero	Verdadero	Falso	Verdadero	Verdadero	Verdadero	Verdadero	Falso	Verdadero	Verdadero	Falso	Falso	Falso	Verdadero	Falso	Verdadero	Falso	Verdadero
2020-07-29 23:26:47	Masculino	Quito	46	Tercer nivel	SARS-COV-2	De origen natural	Una entidad capaz de adaptarse y evolucionar	Falso	1 - 10	Verdadero	Verdadero	Falso	Falso	Verdadero	Verdadero	Verdadero	No estoy seguro/a	Verdadero	Verdadero	Verdadero	Verdadero	Verdadero	Verdadero	Verdadero	Falso	Falso	No estoy seguro/a	Verdadero	Falso	Verdadero	No estoy seguro/a	Verdadero
2020-07-30 00:06:06	Masculino	Quito	26	Tercer nivel	SARS-COV-2	De origen natural	Una entidad viva	Verdadero	1 - 10	Verdadero	Verdadero	Falso	Falso	Verdadero	Verdadero	Verdadero	Falso	Verdadero	Verdadero	Verdadero	Verdadero	Verdadero	Verdadero	Verdadero	Falso	Falso	Falso	Verdadero	Falso	Verdadero	Falso	Verdadero
2020-07-30 00:53:09	Masculino	Quito	45	Bachillerato	SARS-COV-2	No estoy seguro/a	No estoy seguro/a	No estoy seguro/a	No estoy seguro/a	Verdadero	Verdadero	Falso	No estoy seguro/a	No estoy seguro/a	Verdadero	Verdadero	No estoy seguro/a	Verdadero	Verdadero	Verdadero	Verdadero	Verdadero	No estoy seguro/a	Verdadero	verdadero	No estoy seguro/a	Verdadero	Verdadero	Falso	Verdadero	No estoy seguro/a	Verdadero
2020-07-30 08:39:06	Femenino	Quito	59	Primaria	No estoy seguro/a	No estoy seguro/a	No estoy seguro/a	Verdadero	No estoy seguro/a	Verdadero	Verdadero	No estoy seguro/a	Falso	Verdadero	Verdadero	Verdadero	No estoy seguro/a	Verdadero	Verdadero	Verdadero	Verdadero	Verdadero	No estoy seguro/a	No estoy seguro/a	Falso	Falso	Verdadero	Verdadero	Falso	Verdadero	No estoy seguro/a	Verdadero
2020-07-30 08:53:51	Masculino	Quito	25	Bachillerato	SARS-COV-2	De origen natural	Una entidad capaz de adaptarse y evolucionar	Verdadero	1 - 10	Verdadero	Verdadero	No estoy seguro/a	Falso	Verdadero	Verdadero	Verdadero	Falso	Verdadero	Falso	Verdadero	Verdadero	No estoy seguro/a	Verdadero	Verdadero	Falso	Falso	Verdadero	Verdadero	No estoy seguro/a	Verdadero	Verdadero	Verdadero
2020-07-30 08:57:19	Masculino	Quito	34	Bachillerato	SARS-COV-2	Creado en laboratorio	Una entidad capaz de adaptarse y evolucionar	Verdadero	1 - 10	Verdadero	Verdadero	Falso	Falso	Verdadero	Verdadero	Verdadero	No estoy seguro/a	Verdadero	Verdadero	Verdadero	Verdadero	Falso	No estoy seguro/a	Verdadero	verdadero	Falso	No estoy seguro/a	Verdadero	Falso	Verdadero	No estoy seguro/a	Verdadero
2020-07-30 09:31:17	Femenino	Quito	34	Tercer nivel	SARS-COV-2	De origen natural	Una entidad capaz de adaptarse y evolucionar	Verdadero	No estoy seguro/a	Verdadero	Verdadero	Verdadero	Falso	Verdadero	Verdadero	Verdadero	Falso	Verdadero	Verdadero	Verdadero	Falso	Falso	Verdadero	Verdadero	Falso	Falso	No estoy seguro/a	Verdadero	Falso	Verdadero	Falso	Falso
2020-07-30 09:53:45	Femenino	Quito	42	Tercer nivel	COVID-19	No estoy seguro/a	No estoy seguro/a	Verdadero	1 - 10	Verdadero	Verdadero	Verdadero	Falso	Verdadero	Verdadero	Verdadero	No estoy seguro/a	Verdadero	Verdadero	Verdadero	Verdadero	Falso	No estoy seguro/a	Verdadero	Falso	Falso	No estoy seguro/a	Falso	Falso	Verdadero	No estoy seguro/a	Verdadero	de tener los primeros sintomas acuda a un mèdico
2020-07-30 10:07:22	Femenino	Quito	33	Cuarto nivel	No estoy seguro/a	De origen natural	Una entidad capaz de adaptarse y evolucionar	No estoy seguro/a	31 - 40	Verdadero	Verdadero	Falso	Falso	Verdadero	Verdadero	Verdadero	No estoy seguro/a	Verdadero	Verdadero	Verdadero	Verdadero	Verdadero	Verdadero	Verdadero	Falso	Falso	No estoy seguro/a	Verdadero	Falso	Verdadero	Falso	Verdadero	Súper bien hecha la encuesta!!
2020-07-30 10:48:10	Masculino	Quito	42	Tercer nivel	SARS-COV-2	Creado en laboratorio	Una entidad capaz de adaptarse y evolucionar	Verdadero	1 - 10	Verdadero	Verdadero	Falso	Falso	Verdadero	Verdadero	Verdadero	verdadero	Verdadero	Verdadero	Verdadero	Verdadero	Falso	Verdadero	Verdadero	Falso	Falso	Verdadero	Verdadero	Falso	Verdadero	Verdadero	Verdadero
2020-07-30 11:11:24	Masculino	Quito	30	Bachillerato	SARS-COV-2	Creado en laboratorio	Una entidad capaz de adaptarse y evolucionar	Falso	41 - 50	Verdadero	Verdadero	Falso	Verdadero	Verdadero	Verdadero	Verdadero	verdadero	Verdadero	Verdadero	Verdadero	Verdadero	Falso	Verdadero	Verdadero	Falso	Falso	Verdadero	Verdadero	Falso	Verdadero	Verdadero	Verdadero	Estas preguntas son consideradas de covid19
2020-07-30 11:44:28	Masculino	QUITO	63	Tercer nivel	COVID-19	Creado en laboratorio	Un compuesto químico	No estoy seguro/a	21 - 30	Verdadero	Verdadero	No estoy seguro/a	Falso	Verdadero	Verdadero	Verdadero	Falso	Verdadero	Verdadero	Verdadero	Verdadero	Verdadero	No estoy seguro/a	Verdadero	Falso	Falso	Falso	Verdadero	Falso	Verdadero	Falso	Verdadero	NINGUNA
2020-07-30 12:30:48	Femenino	Fort Lauderdale	56	Cuarto nivel	COVID-19	De origen natural	No estoy seguro/a	Falso	No estoy seguro/a	Verdadero	No estoy seguro/a	Falso	Falso	Verdadero	Verdadero	Verdadero	verdadero	Verdadero	Verdadero	Verdadero	Verdadero	Falso	No estoy seguro/a	Verdadero	Falso	Falso	No estoy seguro/a	Falso	No estoy seguro/a	Verdadero	Verdadero	Verdadero
2020-07-30 12:38:04	Femenino	QUITO	45	Bachillerato	SARS-COV-2	De origen natural	Una entidad capaz de adaptarse y evolucionar	Verdadero	1 - 10	Verdadero	Verdadero	Falso	Falso	Verdadero	Verdadero	Verdadero	No estoy seguro/a	Verdadero	Verdadero	Verdadero	Verdadero	No estoy seguro/a	Verdadero	Verdadero	Falso	Falso	Verdadero	Verdadero	Falso	Verdadero	No estoy seguro/a	Verdadero
2020-07-30 12:44:02	Femenino	QUITO	29	Tercer nivel	SARS-COV-2	No estoy seguro/a	Una entidad capaz de adaptarse y evolucionar	Verdadero	1 - 10	Verdadero	Falso	Falso	Falso	Verdadero	Verdadero	Verdadero	Falso	Verdadero	Verdadero	Verdadero	Verdadero	Falso	Verdadero	Verdadero	Falso	Falso	Verdadero	Verdadero	Falso	Verdadero	Falso	Verdadero
2020-07-30 13:04:47	Femenino	Quito	49	Bachillerato	SARS-COV-2	Creado en laboratorio	No estoy seguro/a	No estoy seguro/a	21 - 30	Verdadero	Verdadero	Falso	Falso	Verdadero	Verdadero	Verdadero	Falso	Verdadero	Verdadero	Verdadero	Verdadero	Falso	Verdadero	Verdadero	Falso	Verdadero	Verdadero	Falso	Verdadero	Verdadero	Falso	Verdadero
2020-07-30 13:30:40	Femenino	Quito	37	Bachillerato	SARS-COV-2	No estoy seguro/a	Una entidad capaz de adaptarse y evolucionar	No estoy seguro/a	No estoy seguro/a	Verdadero	Verdadero	Falso	Falso	Verdadero	Verdadero	Verdadero	No estoy seguro/a	Verdadero	Verdadero	Verdadero	Verdadero	Falso	No estoy seguro/a	Falso	Falso	Falso	Falso	Verdadero	Falso	Verdadero	No estoy seguro/a	Verdadero	algunas dudas que tenias se han solventado
2020-07-30 15:42:34	Masculino	Quito	40	Tercer nivel	SARS-COV-2	De origen natural	Una entidad capaz de adaptarse y evolucionar	Verdadero	1 - 10	Verdadero	Verdadero	Verdadero	Falso	Verdadero	Verdadero	Verdadero	verdadero	Verdadero	Verdadero	Verdadero	Verdadero	Verdadero	Verdadero	Verdadero	Falso	Falso	Verdadero	Verdadero	Falso	Verdadero	Falso	Verdadero
2020-07-30 16:18:16	Femenino	Quito	26	Tercer nivel	SARS-COV-2	De origen natural	Una entidad capaz de adaptarse y evolucionar	Verdadero	1 - 10	Verdadero	Verdadero	Falso	Falso	Verdadero	Falso	Verdadero	Falso	Verdadero	Verdadero	Verdadero	Verdadero	No estoy seguro/a	Verdadero	Verdadero	Falso	Verdadero	Verdadero	Verdadero	Falso	Verdadero	Falso	Verdadero
2020-07-30 17:19:55	Femenino	QUITO	38	Cuarto nivel	SARS-COV-2	De origen natural	Una entidad capaz de adaptarse y evolucionar	Verdadero	1 - 10	Verdadero	Verdadero	Falso	Falso	Verdadero	Verdadero	Verdadero	Falso	Verdadero	Verdadero	Verdadero	Verdadero	Falso	Verdadero	Verdadero	verdadero	Falso	Falso	Falso	Falso	Verdadero	Falso	Verdadero
2020-07-30 17:59:42	Masculino	Quiro	38	Bachillerato	SARS-COV-2	Creado en laboratorio	Un compuesto químico	Falso	51 - 100	Verdadero	Verdadero	Falso	Falso	Verdadero	Verdadero	Verdadero	Falso	Verdadero	Verdadero	Verdadero	Verdadero	Falso	Verdadero	Verdadero	Falso	Falso	Verdadero	Verdadero	Falso	Verdadero	Falso	Verdadero	gran iniciativa dar las respuestas luego de las preguntas
2020-07-30 18:39:32	Masculino	Quito	38	Cuarto nivel	SARS-COV-2	De origen natural	Una entidad capaz de adaptarse y evolucionar	Verdadero	1 - 10	Verdadero	Verdadero	Falso	Falso	Verdadero	Verdadero	Verdadero	verdadero	Verdadero	Verdadero	Verdadero	Verdadero	Falso	No estoy seguro/a	Verdadero	Falso	Falso	Verdadero	Falso	Falso	Verdadero	Falso	Verdadero
2020-07-30 18:56:18	Masculino	Quito	31	Bachillerato	SARS-COV-2	Creado en laboratorio	Una entidad capaz de adaptarse y evolucionar	Falso	51 - 100	Verdadero	Verdadero	Falso	Falso	Verdadero	Verdadero	Verdadero	verdadero	Verdadero	Verdadero	Verdadero	Verdadero	Falso	Verdadero	Verdadero	Falso	Falso	Verdadero	Verdadero	No estoy seguro/a	Verdadero	Verdadero	Verdadero
2020-07-30 18:57:22	Femenino	Quito	34	Tercer nivel	SARS-COV-2	No estoy seguro/a	No estoy seguro/a	Verdadero	51 - 100	Verdadero	Falso	Falso	Falso	No estoy seguro/a	Verdadero	Verdadero	Falso	Verdadero	Verdadero	Verdadero	Verdadero	Falso	Verdadero	Verdadero	Falso	Falso	Verdadero	No estoy seguro/a	Falso	Verdadero	Falso	Verdadero
2020-07-30 19:03:34	Masculino	Quito	31	Bachillerato	SARS-COV-2	De origen natural	Una entidad capaz de adaptarse y evolucionar	Verdadero	1 - 10	Verdadero	Verdadero	Falso	Falso	Verdadero	Verdadero	Verdadero	Falso	Verdadero	Verdadero	Verdadero	Verdadero	Falso	Verdadero	Verdadero	Falso	Falso	Falso	Verdadero	Verdadero	Verdadero	Falso	Verdadero
2020-07-30 19:11:28	Femenino	Buenos Aires	58	Tercer nivel	SARS-COV-2	De origen natural	Una entidad viva	No estoy seguro/a	No estoy seguro/a	Verdadero	No estoy seguro/a	Falso	Falso	Verdadero	Verdadero	Verdadero	No estoy seguro/a	Verdadero	Verdadero	Verdadero	Verdadero	No estoy seguro/a	No estoy seguro/a	No estoy seguro/a	No estoy seguro/a	No estoy seguro/a	No estoy seguro/a	Verdadero	Falso	Verdadero	No estoy seguro/a	Verdadero
2020-07-30 20:07:18	Femenino	Quito	50	Tercer nivel	SARS-COV-2	De origen natural	Una entidad capaz de adaptarse y evolucionar	Verdadero	1 - 10	Verdadero	Verdadero	Falso	Falso	Verdadero	Verdadero	Verdadero	Falso	Verdadero	Verdadero	Verdadero	Verdadero	No estoy seguro/a	Verdadero	Verdadero	Falso	Falso	Falso	Verdadero	Falso	Verdadero	Falso	Verdadero
2020-07-30 20:25:23	Masculino	Loma de Puengasi	36	Primaria	No estoy seguro/a	Creado en laboratorio	Un compuesto químico	Verdadero	51 - 100	Verdadero	Verdadero	Falso	Verdadero	Verdadero	Verdadero	Verdadero	verdadero	Verdadero	Verdadero	Verdadero	Verdadero	Verdadero	No estoy seguro/a	Verdadero	Falso	Falso	Verdadero	Falso	Falso	Verdadero	No estoy seguro/a	Verdadero	Ayuden haciendo mas pruebas ala ploblacion
2020-07-30 21:05:36	Femenino	Quito	35	Tercer nivel	SARS-COV-2	Creado en laboratorio	Un compuesto químico	Verdadero	51 - 100	Verdadero	Verdadero	Falso	Falso	Verdadero	Verdadero	Verdadero	No estoy seguro/a	Verdadero	Verdadero	Verdadero	Verdadero	Falso	Falso	Verdadero	Falso	Falso	Falso	Verdadero	Falso	Verdadero	Falso	Verdadero
2020-07-30 21:06:04	Masculino	Quito	25	Tercer nivel	SARS-COV-2	Creado en laboratorio	Una entidad capaz de adaptarse y evolucionar	Falso	1 - 10	Verdadero	Verdadero	Falso	Falso	Verdadero	Verdadero	Verdadero	No estoy seguro/a	Verdadero	Verdadero	Verdadero	Verdadero	Verdadero	No estoy seguro/a	Falso	No estoy seguro/a	Falso	Falso	Falso	Falso	Verdadero	Verdadero	Verdadero
2020-07-30 21:06:12	Masculino	Quito	33	Tercer nivel	SARS-COV-2	De origen natural	Una entidad capaz de adaptarse y evolucionar	Verdadero	1 - 10	Verdadero	Verdadero	Falso	Falso	Verdadero	Verdadero	Verdadero	Falso	Verdadero	Verdadero	Verdadero	Verdadero	No estoy seguro/a	No estoy seguro/a	Verdadero	Falso	Falso	No estoy seguro/a	Verdadero	Falso	Verdadero	No estoy seguro/a	Verdadero
2020-07-30 21:08:00	Femenino	Quito	31	Tercer nivel	SARS-COV-2	Creado en laboratorio	Una entidad capaz de adaptarse y evolucionar	Falso	No estoy seguro/a	Verdadero	Verdadero	Falso	Falso	Verdadero	Verdadero	Verdadero	Falso	Verdadero	Verdadero	Verdadero	Verdadero	Falso	Verdadero	Verdadero	Falso	Falso	No estoy seguro/a	Verdadero	Falso	Verdadero	Falso	Verdadero
2020-07-30 21:21:21	Femenino	Quito	50	Tercer nivel	SARS-COV-2	De origen natural	Una entidad capaz de adaptarse y evolucionar	Verdadero	1 - 10	Verdadero	Verdadero	Falso	Falso	Verdadero	Verdadero	Verdadero	Falso	Verdadero	Verdadero	Verdadero	Verdadero	Verdadero	Falso	Verdadero	Falso	Falso	Falso	Falso	Falso	Verdadero	Falso	Verdadero
2020-07-30 21:26:21	Masculino	Pichimcha	39	Bachillerato	COVID-19	No estoy seguro/a	No estoy seguro/a	No estoy seguro/a	No estoy seguro/a	Verdadero	Verdadero	Falso	Falso	Verdadero	Verdadero	Falso	verdadero	No estoy seguro/a	Verdadero	Verdadero	Verdadero	Verdadero	No estoy seguro/a	Verdadero	Falso	Falso	Verdadero	Falso	No estoy seguro/a	Verdadero	No estoy seguro/a	Verdadero	me ayudo a sacar algunas dudad
2020-07-30 21:30:53	Femenino	Ibarra	38	Bachillerato	COVID-19	Creado en laboratorio	Una entidad capaz de adaptarse y evolucionar	Verdadero	51 - 100	Verdadero	Verdadero	No estoy seguro/a	Falso	Verdadero	Verdadero	Verdadero	No estoy seguro/a	Verdadero	Verdadero	Verdadero	No estoy seguro/a	Verdadero	No estoy seguro/a	Verdadero	Falso	Falso	Verdadero	No estoy seguro/a	Falso	Verdadero	Falso	Verdadero	cuidarnos todo el tiempo porque este virus esta cada día llegando más a nosotros es la única salvación, mi padre falleció ayer cuidemos de toda nuestra familia
2020-07-30 21:34:09	Femenino	Quito	42	Tercer nivel	SARS-COV-2	De origen natural	Una entidad capaz de adaptarse y evolucionar	Verdadero	1 - 10	Verdadero	Verdadero	Falso	Falso	Verdadero	Verdadero	Verdadero	Falso	Verdadero	Verdadero	Verdadero	Verdadero	Falso	No estoy seguro/a	Verdadero	Falso	No estoy seguro/a	Falso	No estoy seguro/a	Falso	Verdadero	No estoy seguro/a	Verdadero
2020-07-30 21:34:38	Femenino	Quito	52	Cuarto nivel	COVID-19	Creado en laboratorio	No estoy seguro/a	Verdadero	No estoy seguro/a	Verdadero	Verdadero	Falso	Falso	Verdadero	Verdadero	Verdadero	verdadero	Verdadero	Verdadero	Verdadero	Verdadero	Verdadero	Verdadero	Verdadero	Falso	Falso	No estoy seguro/a	Falso	Falso	Verdadero	No estoy seguro/a	Verdadero
2020-07-30 21:35:00	Masculino	Quito	53	Tercer nivel	COVID-19	Creado en laboratorio	Un complot mediático	No estoy seguro/a	No estoy seguro/a	Verdadero	Verdadero	Falso	No estoy seguro/a	Verdadero	Verdadero	No estoy seguro/a	No estoy seguro/a	Verdadero	No estoy seguro/a	Verdadero	Verdadero	No estoy seguro/a	No estoy seguro/a	Falso	Falso	Falso	No estoy seguro/a	Verdadero	Falso	Verdadero	No estoy seguro/a	Verdadero	La encuesta me pareció muy completa y cada pregunta adecuada
2020-07-30 21:39:14	Masculino	Quito	26	Tercer nivel	SARS-COV-2	Creado en laboratorio	Una entidad capaz de adaptarse y evolucionar	No estoy seguro/a	1 - 10	Verdadero	Verdadero	No estoy seguro/a	Falso	Verdadero	Verdadero	Verdadero	No estoy seguro/a	No estoy seguro/a	Verdadero	No estoy seguro/a	Verdadero	No estoy seguro/a	Verdadero	Verdadero	No estoy seguro/a	Falso	Verdadero	No estoy seguro/a	Falso	Verdadero	No estoy seguro/a	Verdadero	Cambien al ministro de salud esta vendido
2020-07-30 21:39:22	Masculino	Quito	19	Bachillerato	SARS-COV-2	Creado en laboratorio	Una entidad capaz de adaptarse y evolucionar	Verdadero	51 - 100	Verdadero	Verdadero	Falso	Falso	Verdadero	Verdadero	Verdadero	verdadero	Verdadero	Verdadero	Verdadero	Verdadero	Falso	Verdadero	Verdadero	Falso	Verdadero	Verdadero	Verdadero	Verdadero	Verdadero	Falso	Verdadero
2020-07-30 21:43:05	Masculino	quito	24	Bachillerato	SARS-COV-2	Creado en laboratorio	Una entidad capaz de adaptarse y evolucionar	Verdadero	No estoy seguro/a	Verdadero	Verdadero	No estoy seguro/a	Falso	Verdadero	Verdadero	Verdadero	Falso	Verdadero	Verdadero	Verdadero	Verdadero	Verdadero	No estoy seguro/a	Verdadero	Falso	Falso	Verdadero	Falso	Falso	Verdadero	No estoy seguro/a	Verdadero
2020-07-30 21:53:24	Masculino	Quito	38	Tercer nivel	SARS-COV-2	Creado en laboratorio	Una entidad capaz de adaptarse y evolucionar	Falso	No estoy seguro/a	Verdadero	Falso	Falso	Falso	Verdadero	Verdadero	No estoy seguro/a	verdadero	Verdadero	Verdadero	Verdadero	Verdadero	Falso	Verdadero	Verdadero	Falso	Falso	Verdadero	Verdadero	Falso	Verdadero	Verdadero	Verdadero	Bien
2020-07-30 22:04:58	Femenino	Quito	31	Cuarto nivel	SARS-COV-2	De origen natural	Una entidad capaz de adaptarse y evolucionar	No estoy seguro/a	1 - 10	Verdadero	Verdadero	Falso	Falso	Verdadero	Verdadero	Verdadero	Falso	Verdadero	Verdadero	Verdadero	Verdadero	No estoy seguro/a	Verdadero	Verdadero	No estoy seguro/a	Falso	Falso	Verdadero	Falso	Verdadero	Falso	Verdadero
2020-07-30 22:09:55	Masculino	Cumbaya	62	Cuarto nivel	COVID-19	De origen natural	Una entidad capaz de adaptarse y evolucionar	Falso	11 - 20	Verdadero	Verdadero	No estoy seguro/a	Falso	Verdadero	Verdadero	Verdadero	Falso	Verdadero	Verdadero	Verdadero	Verdadero	Falso	No estoy seguro/a	Verdadero	verdadero	Falso	Falso	Verdadero	Falso	Verdadero	No estoy seguro/a	Verdadero	La pregunta sobre si el virus esta presente en el aire, no da opción adecuada, parece que si está en el aire, de acuerdo a últimos estudios
2020-07-30 22:14:20	Femenino	Quito	32	Tercer nivel	SARS-COV-2	Creado en laboratorio	Una entidad capaz de adaptarse y evolucionar	No estoy seguro/a	No estoy seguro/a	Verdadero	Verdadero	Falso	No estoy seguro/a	Falso	Verdadero	Verdadero	Falso	Verdadero	Verdadero	Verdadero	Verdadero	Falso	No estoy seguro/a	Verdadero	Falso	Falso	Verdadero	Falso	Falso	Verdadero	No estoy seguro/a	Verdadero	Cuán efectiva es la prueba cuantitativa puede existir falsos positivos de esta prueba.
2020-07-30 22:15:10	Masculino	Quito	48	Bachillerato	COVID-19	De origen natural	Una entidad capaz de adaptarse y evolucionar	Verdadero	1 - 10	Falso	Verdadero	Falso	Falso	Verdadero	Verdadero	Verdadero	Falso	Verdadero	Verdadero	Verdadero	Verdadero	Verdadero	Falso	Verdadero	verdadero	Falso	Verdadero	Falso	Falso	Verdadero	Falso	Verdadero
2020-07-30 22:22:43	Masculino	Quito	12	Primaria	COVID-19	De origen natural	Una entidad capaz de adaptarse y evolucionar	No estoy seguro/a	11 - 20	Verdadero	Verdadero	Falso	Falso	Verdadero	Verdadero	Verdadero	No estoy seguro/a	Verdadero	Verdadero	Verdadero	Falso	Falso	No estoy seguro/a	Verdadero	Falso	Falso	Falso	No estoy seguro/a	Falso	Verdadero	No estoy seguro/a	Verdadero	Evitar la aglomeraciones, usar el respectivo distanciamiento y usar mascacrilla
2020-07-30 22:28:09	Femenino	Quito	40	Bachillerato	No estoy seguro/a	No estoy seguro/a	No estoy seguro/a	Verdadero	51 - 100	Verdadero	Verdadero	Falso	Falso	Verdadero	Verdadero	Verdadero	No estoy seguro/a	Verdadero	Verdadero	Verdadero	Verdadero	No estoy seguro/a	No estoy seguro/a	Verdadero	Falso	Falso	Verdadero	No estoy seguro/a	No estoy seguro/a	Verdadero	No estoy seguro/a	Verdadero	Que no deben asustarse si se contagian de covid y cures en en casa
2020-07-30 22:30:54	Femenino	Ibarra	33	Cuarto nivel	SARS-COV-2	Creado en laboratorio	Una entidad capaz de adaptarse y evolucionar	Verdadero	1 - 10	Verdadero	Verdadero	Falso	Falso	Verdadero	Verdadero	Verdadero	Falso	Verdadero	Verdadero	Verdadero	Verdadero	Falso	Verdadero	Verdadero	Falso	Falso	Falso	Verdadero	Falso	Verdadero	Falso	Verdadero
2020-07-30 22:34:50	Masculino	Quito	40	Cuarto nivel	COVID-19	No estoy seguro/a	Una entidad capaz de adaptarse y evolucionar	No estoy seguro/a	51 - 100	Verdadero	Verdadero	No estoy seguro/a	No estoy seguro/a	Verdadero	Verdadero	Verdadero	No estoy seguro/a	Verdadero	Verdadero	Verdadero	Verdadero	Falso	No estoy seguro/a	Verdadero	Falso	Verdadero	Verdadero	Verdadero	Falso	Verdadero	No estoy seguro/a	Verdadero
2020-07-30 22:36:59	Femenino	Buenos Aires	58	Tercer nivel	SARS-COV-2	De origen natural	Una entidad viva	No estoy seguro/a	No estoy seguro/a	Verdadero	No estoy seguro/a	Falso	Falso	Verdadero	Verdadero	Verdadero	No estoy seguro/a	Verdadero	Verdadero	Verdadero	Verdadero	No estoy seguro/a	No estoy seguro/a	No estoy seguro/a	No estoy seguro/a	No estoy seguro/a	No estoy seguro/a	Verdadero	Falso	Verdadero	No estoy seguro/a	Verdadero
2020-07-30 22:40:13	Masculino	Santo Domingo	22	Bachillerato	COVID-19	Creado en laboratorio	Una entidad capaz de adaptarse y evolucionar	No estoy seguro/a	No estoy seguro/a	Verdadero	No estoy seguro/a	Falso	Falso	Verdadero	Verdadero	Verdadero	verdadero	Verdadero	Verdadero	Verdadero	Verdadero	Verdadero	No estoy seguro/a	Verdadero	Falso	No estoy seguro/a	Verdadero	No estoy seguro/a	No estoy seguro/a	Verdadero	No estoy seguro/a	Verdadero	Deberían ayudar a personas de bajo recursos ya que son las que tienen más probabilidades a infectarse y podrían ser el foco infeccioso
2020-07-30 22:42:41	Masculino	Quito	30	Tercer nivel	SARS-COV-2	Creado en laboratorio	Una entidad capaz de adaptarse y evolucionar	Verdadero	1 - 10	Verdadero	Verdadero	Falso	Falso	Verdadero	Verdadero	Verdadero	Falso	Verdadero	Verdadero	Verdadero	Verdadero	Verdadero	Verdadero	Verdadero	Falso	Falso	Verdadero	Verdadero	Falso	Verdadero	Falso	Verdadero
2020-07-30 23:01:57	Femenino	Quito	30	Bachillerato	No estoy seguro/a	No estoy seguro/a	Una entidad capaz de adaptarse y evolucionar	Verdadero	51 - 100	Verdadero	Verdadero	No estoy seguro/a	Falso	Verdadero	Verdadero	Verdadero	Falso	Verdadero	Verdadero	Verdadero	Verdadero	Falso	No estoy seguro/a	Verdadero	Falso	Falso	Verdadero	Verdadero	Falso	Verdadero	No estoy seguro/a	Verdadero
2020-07-30 23:56:59	Femenino	Quiro	39	Cuarto nivel	SARS-COV-2	De origen natural	Una entidad capaz de adaptarse y evolucionar	Verdadero	No estoy seguro/a	Falso	Verdadero	Falso	Falso	Verdadero	Verdadero	Verdadero	No estoy seguro/a	Verdadero	Verdadero	Verdadero	Verdadero	Verdadero	No estoy seguro/a	Verdadero	Falso	Falso	Verdadero	Verdadero	Falso	Verdadero	No estoy seguro/a	Verdadero	ayuda mucho
2020-07-31 00:00:01	Femenino	Quito	30	Cuarto nivel	SARS-COV-2	Creado en laboratorio	Una entidad capaz de adaptarse y evolucionar	Verdadero	No estoy seguro/a	Verdadero	Verdadero	Falso	Falso	Verdadero	Verdadero	Verdadero	verdadero	Verdadero	Verdadero	Verdadero	Verdadero	No estoy seguro/a	No estoy seguro/a	Verdadero	Falso	Falso	No estoy seguro/a	No estoy seguro/a	Falso	Verdadero	No estoy seguro/a	Verdadero
2020-07-31 00:20:18	Masculino	Quito	43	Cuarto nivel	SARS-COV-2	De origen natural	Una entidad capaz de adaptarse y evolucionar	Verdadero	11 - 20	Verdadero	Verdadero	Falso	Falso	Verdadero	Verdadero	Verdadero	Falso	Verdadero	Verdadero	Verdadero	Verdadero	Verdadero	Verdadero	Verdadero	verdadero	Falso	Falso	Verdadero	Falso	Verdadero	Falso	Verdadero
2020-07-31 04:44:16	Femenino	Quito	30	Cuarto nivel	SARS-COV-2	Creado en laboratorio	Una entidad capaz de adaptarse y evolucionar	No estoy seguro/a	No estoy seguro/a	Verdadero	Verdadero	Falso	Falso	Verdadero	Verdadero	Verdadero	Falso	Verdadero	Verdadero	Verdadero	Verdadero	Falso	Verdadero	Verdadero	Falso	Falso	No estoy seguro/a	Verdadero	Falso	Verdadero	No estoy seguro/a	Verdadero
2020-07-31 05:58:12	Femenino	Quito	29	Tercer nivel	SARS-COV-2	No estoy seguro/a	Una entidad capaz de adaptarse y evolucionar	No estoy seguro/a	No estoy seguro/a	Verdadero	Verdadero	Falso	Falso	Verdadero	Verdadero	Verdadero	Falso	Verdadero	Verdadero	Verdadero	Verdadero	Falso	No estoy seguro/a	Verdadero	Falso	Falso	Falso	Verdadero	Falso	Verdadero	Falso	Verdadero
2020-07-31 06:44:56	Masculino	Quito	30	Tercer nivel	SARS-COV-2	No estoy seguro/a	Una entidad capaz de adaptarse y evolucionar	Falso	1 - 10	Verdadero	Verdadero	No estoy seguro/a	Falso	Verdadero	Verdadero	Verdadero	Falso	Verdadero	Verdadero	Verdadero	Verdadero	Verdadero	Verdadero	Verdadero	Falso	Falso	Falso	Verdadero	Falso	Verdadero	Falso	Verdadero	Muchas gracias por su aporte a la comunidad en general éxitos en sus labores sigan adelante
2020-07-31 07:41:04	Masculino	Lata	55	Cuarto nivel	SARS-COV-2	Creado en laboratorio	Una entidad capaz de adaptarse y evolucionar	Verdadero	1 - 10	Verdadero	Verdadero	Falso	Falso	Verdadero	Verdadero	Verdadero	Falso	Verdadero	Verdadero	Verdadero	Verdadero	Verdadero	Verdadero	Verdadero	Falso	Falso	Verdadero	Falso	Falso	Verdadero	Falso	Verdadero	No
2020-07-31 08:03:24	Femenino	Quito	26	Cuarto nivel	SARS-COV-2	De origen natural	Una entidad capaz de adaptarse y evolucionar	Verdadero	1 - 10	Verdadero	Verdadero	Falso	Falso	Verdadero	Verdadero	Verdadero	Falso	Verdadero	Verdadero	Verdadero	Verdadero	Falso	Verdadero	Verdadero	Falso	Falso	Falso	Verdadero	Falso	Verdadero	Falso	Verdadero
2020-07-31 09:28:16	Masculino	quito	45	Tercer nivel	SARS-COV-2	Creado en laboratorio	Una entidad capaz de adaptarse y evolucionar	No estoy seguro/a	11 - 20	Verdadero	Verdadero	Falso	Falso	Verdadero	Verdadero	Verdadero	verdadero	Verdadero	Verdadero	Verdadero	Verdadero	Verdadero	No estoy seguro/a	Verdadero	Falso	Falso	Verdadero	Verdadero	Falso	Verdadero	No estoy seguro/a	Verdadero	yo tuve covid y use el dioxido de cloro y me fue muy bien conozco casos de familiares que tambien lo usan y les fue bien tambien, creo que lo primero que uno debe saber ahora que ya pase esto es saber su sistema inmunologico a travez de una prueba de sangre.
2020-07-31 09:31:11	Femenino	QUITO	39	Tercer nivel	SARS-COV-2	De origen natural	Una entidad capaz de adaptarse y evolucionar	Verdadero	1 - 10	Verdadero	Verdadero	No estoy seguro/a	Falso	Verdadero	Verdadero	Verdadero	Falso	Verdadero	Verdadero	Verdadero	Verdadero	No estoy seguro/a	Verdadero	Verdadero	Falso	Falso	Falso	Verdadero	Falso	Verdadero	Verdadero	Verdadero
2020-07-31 09:35:22	Femenino	cumbaya	30	Cuarto nivel	SARS-COV-2	De origen natural	Una entidad capaz de adaptarse y evolucionar	Verdadero	1 - 10	Verdadero	Verdadero	Falso	Falso	Verdadero	Verdadero	Verdadero	Falso	Verdadero	Verdadero	Verdadero	Verdadero	Falso	No estoy seguro/a	Verdadero	Falso	Falso	Verdadero	Verdadero	Falso	Verdadero	No estoy seguro/a	Verdadero
2020-07-31 10:11:36	Masculino	Quito	37	Tercer nivel	SARS-COV-2	De origen natural	Una entidad capaz de adaptarse y evolucionar	Verdadero	1 - 10	Verdadero	Verdadero	Falso	Falso	Verdadero	Verdadero	Verdadero	Falso	Verdadero	Verdadero	Verdadero	Verdadero	Verdadero	Verdadero	Verdadero	Falso	Falso	Falso	Verdadero	Falso	Verdadero	Falso	Verdadero	Ninguna
2020-07-31 10:22:48	Masculino	QUITO	48	Tercer nivel	SARS-COV-2	Creado en laboratorio	Una entidad capaz de adaptarse y evolucionar	Verdadero	1 - 10	Verdadero	Verdadero	No estoy seguro/a	Falso	Verdadero	Verdadero	Verdadero	Falso	Verdadero	Verdadero	Verdadero	Verdadero	Falso	Verdadero	Verdadero	Falso	Falso	Falso	Verdadero	Falso	Verdadero	Falso	Verdadero
2020-07-31 10:27:01	Masculino	quito	42	Bachillerato	SARS-COV-2	De origen natural	Una entidad capaz de adaptarse y evolucionar	Falso	1 - 10	Verdadero	Verdadero	Falso	Falso	Verdadero	Verdadero	Verdadero	Falso	Verdadero	Verdadero	Verdadero	Verdadero	Falso	Verdadero	Verdadero	Falso	Falso	Verdadero	Verdadero	Falso	Verdadero	Verdadero	Verdadero
2020-07-31 11:15:46	Femenino	Manta	42	Cuarto nivel	SARS-COV-2	No estoy seguro/a	Una entidad capaz de adaptarse y evolucionar	Verdadero	1 - 10	Verdadero	Verdadero	No estoy seguro/a	Falso	Verdadero	Verdadero	Verdadero	Falso	Verdadero	Verdadero	Verdadero	Verdadero	Verdadero	Verdadero	Verdadero	Falso	Falso	No estoy seguro/a	Verdadero	Falso	Verdadero	Falso	Verdadero
2020-07-31 11:19:26	Masculino	Quito	54	Bachillerato	COVID-19	Creado en laboratorio	Una entidad capaz de adaptarse y evolucionar	Falso	No estoy seguro/a	Verdadero	Verdadero	Falso	Falso	Verdadero	Verdadero	Verdadero	Falso	Verdadero	Verdadero	Verdadero	Verdadero	Falso	No estoy seguro/a	Verdadero	Falso	Falso	Falso	Verdadero	Falso	Verdadero	Falso	Verdadero
2020-07-31 11:25:53	Masculino	Quito	34	Cuarto nivel	SARS-COV-2	De origen natural	Una entidad capaz de adaptarse y evolucionar	Verdadero	1 - 10	Verdadero	Verdadero	Falso	Falso	Verdadero	Verdadero	Verdadero	Falso	Verdadero	Verdadero	Verdadero	Verdadero	Verdadero	No estoy seguro/a	Verdadero	No estoy seguro/a	Falso	Falso	Verdadero	Falso	Verdadero	Falso	No estoy seguro/a
2020-07-31 11:43:29	Masculino	Quito	32	Cuarto nivel	SARS-COV-2	De origen natural	Una entidad capaz de adaptarse y evolucionar	Verdadero	1 - 10	Verdadero	Verdadero	Falso	Falso	Verdadero	Verdadero	Verdadero	Falso	Verdadero	Verdadero	Verdadero	Verdadero	Falso	Verdadero	Verdadero	Falso	Falso	Falso	Verdadero	Falso	Verdadero	Falso	Verdadero
2020-07-31 12:08:30	Femenino	Quito	27	Bachillerato	SARS-COV-2	Creado en laboratorio	Una entidad capaz de adaptarse y evolucionar	Falso	No estoy seguro/a	Verdadero	Verdadero	Verdadero	Falso	Verdadero	Verdadero	Verdadero	Falso	Verdadero	Verdadero	Verdadero	Verdadero	Falso	No estoy seguro/a	Verdadero	Falso	Falso	Verdadero	Verdadero	Falso	Verdadero	Falso	Verdadero
2020-07-31 13:05:26	Masculino	Quito	28	Tercer nivel	SARS-COV-2	De origen natural	Una entidad capaz de adaptarse y evolucionar	Verdadero	1 - 10	Verdadero	Verdadero	Falso	Falso	Verdadero	Verdadero	Verdadero	Falso	Verdadero	Verdadero	Verdadero	Verdadero	Verdadero	Verdadero	Verdadero	Falso	Falso	Falso	Verdadero	Falso	Verdadero	Falso	Verdadero
2020-07-31 13:13:56	Femenino	Quito	35	Bachillerato	SARS-COV-2	Creado en laboratorio	Una entidad capaz de adaptarse y evolucionar	Verdadero	No estoy seguro/a	Verdadero	Verdadero	Falso	Falso	Verdadero	Verdadero	Verdadero	verdadero	Verdadero	Falso	Verdadero	Verdadero	Verdadero	Verdadero	Verdadero	Falso	Falso	Verdadero	Verdadero	Falso	Verdadero	No estoy seguro/a	Verdadero
2020-07-31 14:07:14	Masculino	Quito	44	Cuarto nivel	SARS-COV-2	De origen natural	Una entidad capaz de adaptarse y evolucionar	Verdadero	11 - 20	Verdadero	Verdadero	Falso	Falso	Verdadero	Verdadero	Verdadero	Falso	Verdadero	Verdadero	Verdadero	Verdadero	Falso	Falso	Verdadero	Falso	Falso	No estoy seguro/a	No estoy seguro/a	Falso	Verdadero	Falso	Verdadero	Ninguna
2020-07-31 16:40:24	Masculino	Quito	64	Tercer nivel	SARS-COV-2	Creado en laboratorio	Una entidad capaz de adaptarse y evolucionar	Verdadero	21 - 30	Verdadero	Verdadero	Falso	Falso	Verdadero	Verdadero	Verdadero	Falso	Verdadero	Verdadero	Verdadero	Verdadero	Falso	Verdadero	Verdadero	Falso	Falso	Falso	Verdadero	Falso	Verdadero	Falso	Verdadero	Si partimos del punto en que este virus se inició desde un laboratorio, tod@s los síntomas y las reacciones en cada organismo son tan diversos, que cabe preguntarse si fue creado selectivamente para atacar la parte más vulnerable de cada persona.
2020-07-31 16:53:42	Femenino	Quito	19	Bachillerato	COVID-19	Creado en laboratorio	Una entidad capaz de adaptarse y evolucionar	Falso	No estoy seguro/a	Verdadero	Verdadero	Falso	Falso	Verdadero	Verdadero	Verdadero	No estoy seguro/a	Verdadero	Verdadero	Verdadero	Falso	Falso	Falso	Verdadero	Falso	Falso	Verdadero	Falso	Verdadero	Verdadero	Verdadero	Verdadero
2020-07-31 17:19:23	Masculino	quito	56	Bachillerato	SARS-COV-2	No estoy seguro/a	No estoy seguro/a	Falso	No estoy seguro/a	Verdadero	Verdadero	Falso	Falso	Verdadero	Verdadero	Verdadero	Falso	Verdadero	Verdadero	Verdadero	Verdadero	Falso	No estoy seguro/a	Verdadero	Falso	Falso	Verdadero	Falso	Falso	Verdadero	Falso	Verdadero
2020-07-31 20:18:05	Femenino	Quito	60	Cuarto nivel	SARS-COV-2	De origen natural	Una entidad viva	No estoy seguro/a	51 - 100	Verdadero	Verdadero	Falso	Falso	Verdadero	Verdadero	Verdadero	Falso	Verdadero	Verdadero	Verdadero	Verdadero	Falso	Verdadero	Verdadero	Falso	Falso	Falso	Verdadero	Falso	Verdadero	No estoy seguro/a	Verdadero
2020-07-31 20:30:30	Masculino	QUITO	29	Tercer nivel	SARS-COV-2	De origen natural	Una entidad capaz de adaptarse y evolucionar	Verdadero	1 - 10	Verdadero	Verdadero	Falso	Falso	Verdadero	Verdadero	Verdadero	Falso	Verdadero	Verdadero	Verdadero	Verdadero	Falso	Verdadero	Falso	Falso	Falso	Falso	Verdadero	Falso	Verdadero	Falso	Verdadero
2020-07-31 22:07:19	Femenino	Quito	27	Cuarto nivel	SARS-COV-2	Creado en laboratorio	Una entidad capaz de adaptarse y evolucionar	Verdadero	No estoy seguro/a	Falso	Verdadero	Falso	Falso	Verdadero	Verdadero	Verdadero	Falso	Verdadero	Verdadero	Verdadero	Falso	Falso	No estoy seguro/a	Verdadero	Falso	Falso	Verdadero	Verdadero	Verdadero	Verdadero	Verdadero	Verdadero
2020-07-31 23:14:46	Femenino	QUITO	50	Tercer nivel	SARS-COV-2	De origen natural	Una entidad capaz de adaptarse y evolucionar	Verdadero	1 - 10	Verdadero	Verdadero	Falso	Falso	Verdadero	Verdadero	Verdadero	Falso	Verdadero	Verdadero	Verdadero	Verdadero	Verdadero	Verdadero	Verdadero	Falso	Falso	Falso	Verdadero	Falso	Verdadero	Falso	Verdadero
2020-08-01 07:35:27	Femenino	Quito	33	Tercer nivel	SARS-COV-2	Creado en laboratorio	Un compuesto químico	Verdadero	51 - 100	Falso	Verdadero	Falso	Falso	Verdadero	Verdadero	Verdadero	No estoy seguro/a	Verdadero	Verdadero	Verdadero	No estoy seguro/a	No estoy seguro/a	No estoy seguro/a	No estoy seguro/a	Falso	Falso	Verdadero	No estoy seguro/a	Falso	Verdadero	Falso	Verdadero	Se debería socializar a la ciudadanía sobre los síntomas son múltiples a mi por ejemplo únicamente me dolía la cabeza para que se hagan atender a tiempo y no haya consecuencias como la muerte
2020-08-01 08:08:56	Masculino	Quito	60	Bachillerato	SARS-COV-2	Creado en laboratorio	Un compuesto químico	Verdadero	1 - 10	Verdadero	Verdadero	Falso	Falso	Verdadero	Verdadero	Verdadero	verdadero	Verdadero	Verdadero	Verdadero	Verdadero	Falso	Falso	Verdadero	Falso	Falso	Verdadero	Falso	Verdadero	Verdadero	Falso	Verdadero	No tengo conocimiento de cómo mismo se desarrolla este virus ya que cada persona que habla de esto dice cosa diferentes
2020-08-01 11:50:42	Masculino	Quito	20	Bachillerato	SARS-COV-2	De origen natural	Una entidad capaz de adaptarse y evolucionar	Falso	51 - 100	Verdadero	Verdadero	No estoy seguro/a	Falso	Verdadero	Verdadero	Falso	No estoy seguro/a	Verdadero	Verdadero	Verdadero	Verdadero	Falso	No estoy seguro/a	Verdadero	Falso	Falso	No estoy seguro/a	Falso	Falso	Verdadero	Falso	Verdadero
2020-08-01 16:09:41	Masculino	Quito	60	Primaria	SARS-COV-2	Creado en laboratorio	Un compuesto químico	Verdadero	1 - 10	Verdadero	Verdadero	Falso	Falso	Verdadero	Verdadero	Verdadero	verdadero	Verdadero	Verdadero	Verdadero	Verdadero	Falso	Falso	Verdadero	Falso	Falso	Verdadero	Verdadero	Falso	Verdadero	Falso	Verdadero	No se sabe como es la propagación del COVI-19 ya que unas personas dicen una cosa otras dicen otra cosa, mas bien cada quien dice lo que quiere
2020-08-01 16:53:11	Femenino	AMBATO	27	Tercer nivel	SARS-COV-2	De origen natural	Una entidad capaz de adaptarse y evolucionar	Verdadero	1 - 10	Verdadero	Verdadero	Falso	Falso	Verdadero	Verdadero	Verdadero	Falso	Verdadero	Verdadero	Verdadero	Verdadero	Falso	Verdadero	Verdadero	Falso	Falso	Falso	Verdadero	Falso	Verdadero	Falso	Verdadero	Ninguna
2020-08-01 18:31:11	Masculino	Quito	30	Tercer nivel	SARS-COV-2	De origen natural	Una entidad capaz de adaptarse y evolucionar	Verdadero	11 - 20	Verdadero	Verdadero	Falso	Falso	Verdadero	Verdadero	Verdadero	Falso	Verdadero	Verdadero	Verdadero	Verdadero	Falso	Verdadero	Verdadero	Falso	Falso	Falso	Verdadero	Falso	Verdadero	Verdadero	Verdadero
2020-08-01 18:58:01	Femenino	Quito	32	Cuarto nivel	SARS-COV-2	Creado en laboratorio	Un compuesto químico	Verdadero	1 - 10	Verdadero	Verdadero	Falso	Falso	Verdadero	Verdadero	Verdadero	No estoy seguro/a	Verdadero	Verdadero	Verdadero	Verdadero	Falso	Falso	Verdadero	Falso	Falso	Verdadero	Verdadero	Falso	Verdadero	No estoy seguro/a	Verdadero	Se recomienda bastante control
2020-08-01 22:11:47	Femenino	Santo Domingo	38	Bachillerato	No estoy seguro/a	Creado en laboratorio	No estoy seguro/a	Falso	41 - 50	Verdadero	Verdadero	Falso	Falso	Verdadero	Verdadero	Verdadero	verdadero	Verdadero	Verdadero	Verdadero	Verdadero	Verdadero	No estoy seguro/a	Verdadero	Falso	Falso	Verdadero	Verdadero	Verdadero	Verdadero	No estoy seguro/a	Verdadero
2020-08-01 23:48:43	Masculino	Quito	25	Tercer nivel	SARS-COV-2	Creado en laboratorio	Una entidad capaz de adaptarse y evolucionar	Falso	1 - 10	Verdadero	Verdadero	Falso	Falso	Verdadero	Verdadero	Verdadero	No estoy seguro/a	Verdadero	Verdadero	Verdadero	Verdadero	Verdadero	No estoy seguro/a	Falso	No estoy seguro/a	Falso	Falso	Falso	Falso	Verdadero	Verdadero	Verdadero
2020-08-02 19:56:06	Femenino	Latacunga	29	Tercer nivel	SARS-COV-2	De origen natural	Una entidad capaz de adaptarse y evolucionar	Verdadero	1 - 10	Verdadero	Verdadero	Falso	Falso	Verdadero	Verdadero	Verdadero	Falso	Verdadero	Verdadero	Verdadero	Verdadero	Verdadero	Falso	Verdadero	Falso	Falso	Falso	Falso	Falso	Verdadero	Verdadero	Verdadero
2020-08-02 21:34:55	Masculino	Quito	36	Tercer nivel	SARS-COV-2	De origen natural	Una entidad capaz de adaptarse y evolucionar	Falso	1 - 10	Verdadero	Verdadero	Falso	Falso	Verdadero	Verdadero	Verdadero	Falso	Verdadero	Verdadero	Verdadero	Falso	Verdadero	Verdadero	Verdadero	Falso	Falso	Verdadero	Falso	Falso	Verdadero	Falso	Verdadero
2020-08-03 00:06:07	Femenino	Quito	28	Tercer nivel	SARS-COV-2	Creado en laboratorio	Una entidad capaz de adaptarse y evolucionar	Falso	31 - 40	Verdadero	Verdadero	Falso	Falso	Verdadero	Verdadero	Verdadero	Falso	Verdadero	Verdadero	Verdadero	Verdadero	Verdadero	Falso	Verdadero	Falso	Falso	Falso	Verdadero	Falso	Verdadero	Falso	Falso	Muy buen cuestionario
2020-08-03 08:32:12	Femenino	QUITO	44	Tercer nivel	SARS-COV-2	Creado en laboratorio	Una entidad capaz de adaptarse y evolucionar	Verdadero	1 - 10	Verdadero	Verdadero	Verdadero	Falso	Verdadero	Verdadero	Verdadero	Falso	Verdadero	Verdadero	Verdadero	Verdadero	Verdadero	No estoy seguro/a	Verdadero	verdadero	Falso	Falso	Falso	Falso	Verdadero	Verdadero	Verdadero
2020-08-03 11:20:00	Femenino	QUITO	25	Tercer nivel	SARS-COV-2	No estoy seguro/a	Una entidad capaz de adaptarse y evolucionar	Verdadero	21 - 30	Verdadero	Verdadero	Falso	Falso	Verdadero	Verdadero	Verdadero	Falso	Verdadero	Verdadero	Verdadero	Verdadero	Falso	Verdadero	Verdadero	Falso	Falso	Falso	Verdadero	Falso	Verdadero	Falso	Verdadero
2020-08-03 11:49:09	Masculino	Quito	47	Tercer nivel	SARS-COV-2	De origen natural	Una entidad capaz de adaptarse y evolucionar	No estoy seguro/a	41 - 50	Verdadero	Verdadero	Falso	Falso	Verdadero	Verdadero	Verdadero	Falso	Verdadero	Verdadero	Verdadero	Verdadero	Falso	No estoy seguro/a	Verdadero	Falso	Falso	Verdadero	Verdadero	Falso	Verdadero	Falso	Verdadero
2020-08-03 11:55:23	Masculino	Quito	38	Cuarto nivel	SARS-COV-2	Creado en laboratorio	Una entidad capaz de adaptarse y evolucionar	Falso	11 - 20	Verdadero	Falso	Falso	Falso	Verdadero	Verdadero	Verdadero	Falso	Verdadero	Verdadero	Verdadero	Verdadero	Verdadero	Verdadero	Verdadero	Falso	Falso	Falso	Verdadero	Falso	Verdadero	Falso	Verdadero
2020-08-03 12:13:25	Masculino	Quito	29	Tercer nivel	SARS-COV-2	Creado en laboratorio	Una entidad capaz de adaptarse y evolucionar	No estoy seguro/a	1 - 10	Verdadero	Verdadero	Falso	Falso	Verdadero	Verdadero	Verdadero	Falso	Verdadero	Verdadero	Verdadero	Verdadero	Falso	Verdadero	Verdadero	Falso	Falso	Falso	Verdadero	Falso	Verdadero	No estoy seguro/a	Verdadero
2020-08-03 12:47:18	Femenino	QUITO	43	Tercer nivel	SARS-COV-2	De origen natural	Una entidad capaz de adaptarse y evolucionar	No estoy seguro/a	1 - 10	Verdadero	Verdadero	Falso	Falso	Verdadero	Verdadero	Verdadero	verdadero	Verdadero	Verdadero	Verdadero	Verdadero	Falso	No estoy seguro/a	Verdadero	Falso	Falso	Verdadero	Falso	Falso	Verdadero	No estoy seguro/a	Verdadero
2020-08-03 13:26:57	Femenino	Quito	46	Tercer nivel	COVID-19	De origen natural	Una entidad capaz de adaptarse y evolucionar	Verdadero	1 - 10	Verdadero	Verdadero	Verdadero	Falso	Verdadero	Verdadero	Verdadero	Falso	Verdadero	Verdadero	Verdadero	Verdadero	Verdadero	No estoy seguro/a	Verdadero	Falso	Falso	Verdadero	Verdadero	Falso	Verdadero	Falso	Verdadero	Excelente instrumento y guía.
2020-08-03 14:46:02	Masculino	Quito	28	Bachillerato	SARS-COV-2	No estoy seguro/a	Una entidad capaz de adaptarse y evolucionar	No estoy seguro/a	1 - 10	Verdadero	Verdadero	Falso	Falso	Verdadero	Verdadero	Verdadero	Falso	Verdadero	Verdadero	Verdadero	Verdadero	No estoy seguro/a	No estoy seguro/a	Verdadero	Falso	Falso	Verdadero	Verdadero	Falso	Verdadero	No estoy seguro/a	Verdadero
2020-08-03 14:56:29	Masculino	quito	50	Cuarto nivel	SARS-COV-2	De origen natural	Una entidad capaz de adaptarse y evolucionar	Verdadero	1 - 10	Verdadero	Verdadero	Falso	Falso	Verdadero	Verdadero	Verdadero	Falso	Verdadero	Verdadero	Verdadero	Verdadero	Verdadero	Verdadero	Verdadero	Falso	Falso	Falso	Falso	Falso	Verdadero	Falso	Verdadero	Perfecto nos ayuda a refrescar el conocimiento
2020-08-03 20:55:02	Masculino	Quito	33	Bachillerato	COVID-19	Creado en laboratorio	No estoy seguro/a	Verdadero	21 - 30	Verdadero	No estoy seguro/a	Falso	Falso	Verdadero	Verdadero	Verdadero	No estoy seguro/a	Verdadero	Verdadero	Verdadero	Falso	Falso	No estoy seguro/a	Verdadero	Falso	Falso	Verdadero	No estoy seguro/a	Falso	Verdadero	Falso	Verdadero	Sin comentarios
2020-08-04 14:02:56	Femenino	Quito	35	Tercer nivel	SARS-COV-2	No estoy seguro/a	Una entidad capaz de adaptarse y evolucionar	Falso	11 - 20	Verdadero	Verdadero	Falso	Falso	Verdadero	Verdadero	Verdadero	Falso	Verdadero	Verdadero	Verdadero	Verdadero	Falso	Falso	Verdadero	verdadero	Falso	Verdadero	Verdadero	Falso	Verdadero	Falso	Verdadero
2020-08-04 18:45:10	Masculino	QUITO	58	Cuarto nivel	SARS-COV-2	De origen natural	Una entidad capaz de adaptarse y evolucionar	Verdadero	1 - 10	Verdadero	Verdadero	Falso	Falso	Verdadero	Verdadero	Verdadero	Falso	Verdadero	Verdadero	Verdadero	Verdadero	Falso	Verdadero	Verdadero	Falso	Falso	Falso	Verdadero	Falso	Verdadero	Falso	Verdadero	NO TENGO NADA QUE AÑADIR
2020-08-04 19:03:45	Femenino	Quito	21	Tercer nivel	SARS-COV-2	De origen natural	Una entidad capaz de adaptarse y evolucionar	Verdadero	1 - 10	Verdadero	Verdadero	Falso	Falso	Verdadero	Verdadero	Verdadero	Falso	Verdadero	Verdadero	Verdadero	Verdadero	Verdadero	Verdadero	Verdadero	Falso	Falso	Falso	Verdadero	Falso	Verdadero	Falso	Verdadero
2020-08-05 07:13:08	Femenino	Quito	35	Cuarto nivel	SARS-COV-2	De origen natural	Una entidad capaz de adaptarse y evolucionar	Verdadero	No estoy seguro/a	Verdadero	Verdadero	Verdadero	Falso	Verdadero	Verdadero	Verdadero	Falso	Falso	Verdadero	Verdadero	Verdadero	Falso	Verdadero	Verdadero	Falso	Falso	Verdadero	Verdadero	Falso	Verdadero	Falso	Verdadero
2020-08-05 13:28:48	Masculino	QUITO	56	Cuarto nivel	SARS-COV-2	De origen natural	Una entidad capaz de adaptarse y evolucionar	Verdadero	1 - 10	Verdadero	Verdadero	Falso	Falso	Verdadero	Verdadero	Verdadero	Falso	Verdadero	Verdadero	Verdadero	Verdadero	Falso	No estoy seguro/a	Verdadero	Falso	Falso	Falso	Verdadero	Falso	Verdadero	No estoy seguro/a	Verdadero	en tanto se trata de una pandemia; seria muy oportuno que los laboratorios y medicos en general sean una escuela de manejo con los pacientes pues al cerrar las vias de ingreso al hopital o a la atención médica viable..... la gente no sabe como tratarse en casa. ESE MANEJO DEL PACIENTE ES URGENTE QUE SE DIFUNDA
2020-08-05 14:41:33	Femenino	Fort Lauderdale	56	Cuarto nivel	COVID-19	De origen natural	No estoy seguro/a	Falso	No estoy seguro/a	Verdadero	No estoy seguro/a	Falso	Falso	Verdadero	Verdadero	Verdadero	verdadero	Verdadero	Verdadero	Verdadero	Verdadero	Falso	No estoy seguro/a	Verdadero	Falso	Falso	No estoy seguro/a	Falso	No estoy seguro/a	Verdadero	Verdadero	Verdadero
2020-08-06 11:45:15	Masculino	QUITO	31	Tercer nivel	SARS-COV-2	Creado en laboratorio	Una entidad capaz de adaptarse y evolucionar	No estoy seguro/a	No estoy seguro/a	Verdadero	Verdadero	Verdadero	Falso	Verdadero	Verdadero	Verdadero	Falso	Verdadero	Verdadero	Verdadero	Verdadero	Falso	Verdadero	Verdadero	Falso	Falso	No estoy seguro/a	Falso	Falso	Verdadero	No estoy seguro/a	Verdadero
2020-08-06 23:05:23	Masculino	Quito	38	Bachillerato	COVID-19	No estoy seguro/a	No estoy seguro/a	Falso	No estoy seguro/a	Verdadero	Verdadero	Falso	Falso	Verdadero	Verdadero	Verdadero	Falso	Verdadero	Verdadero	Verdadero	Falso	Falso	No estoy seguro/a	Verdadero	Falso	Falso	Verdadero	No estoy seguro/a	Falso	Verdadero	No estoy seguro/a	Verdadero
2020-08-07 08:32:56	Masculino	ibarra	31	Tercer nivel	SARS-COV-2	De origen natural	Una entidad capaz de adaptarse y evolucionar	Falso	1 - 10	Verdadero	Verdadero	Falso	Falso	Verdadero	Verdadero	Verdadero	Falso	Verdadero	Verdadero	Verdadero	Verdadero	Verdadero	Verdadero	Verdadero	Falso	Falso	Falso	Verdadero	Falso	Verdadero	Falso	Verdadero
2020-08-07 08:34:36	Femenino	Quito	20	Cuarto nivel	SARS-COV-2	De origen natural	Una entidad capaz de adaptarse y evolucionar	Verdadero	1 - 10	Verdadero	Verdadero	Falso	Falso	Verdadero	Verdadero	Verdadero	Falso	Verdadero	Verdadero	Verdadero	Verdadero	No estoy seguro/a	Verdadero	Verdadero	Falso	Falso	No estoy seguro/a	Verdadero	Falso	Verdadero	Falso	No estoy seguro/a
2020-08-07 08:38:40	Femenino	Quito	23	Bachillerato	SARS-COV-2	Creado en laboratorio	Una entidad capaz de adaptarse y evolucionar	Verdadero	31 - 40	Verdadero	Verdadero	Verdadero	Falso	Verdadero	Verdadero	Verdadero	Falso	Verdadero	Verdadero	Verdadero	Verdadero	No estoy seguro/a	Verdadero	Verdadero	Falso	Falso	Falso	Verdadero	Falso	Verdadero	No estoy seguro/a	Verdadero
2020-08-07 08:41:38	Masculino	Pedernales	19	Tercer nivel	SARS-COV-2	De origen natural	Una entidad capaz de adaptarse y evolucionar	Verdadero	No estoy seguro/a	No estoy seguro/a	Verdadero	No estoy seguro/a	Falso	Verdadero	Verdadero	Verdadero	Falso	Verdadero	Verdadero	Verdadero	Verdadero	Verdadero	Verdadero	Verdadero	Falso	Falso	Falso	Falso	Falso	Verdadero	Falso	Verdadero
2020-08-07 08:51:27	Masculino	Santo Domingo de los Tsáchilas	22	Tercer nivel	SARS-COV-2	No estoy seguro/a	Una entidad capaz de adaptarse y evolucionar	Falso	No estoy seguro/a	Verdadero	No estoy seguro/a	Falso	Falso	Verdadero	Verdadero	Verdadero	Falso	Verdadero	Verdadero	Verdadero	Verdadero	Verdadero	Verdadero	Verdadero	Falso	Falso	No estoy seguro/a	No estoy seguro/a	Falso	Verdadero	No estoy seguro/a	Verdadero
2020-08-07 09:30:18	Femenino	Quito	22	Tercer nivel	SARS-COV-2	De origen natural	Una entidad capaz de adaptarse y evolucionar	Verdadero	No estoy seguro/a	Verdadero	Verdadero	Verdadero	Falso	Verdadero	Verdadero	Verdadero	Falso	Verdadero	Verdadero	Verdadero	Falso	Falso	Verdadero	Verdadero	verdadero	Falso	Falso	Falso	Falso	Verdadero	Falso	Verdadero
2020-08-07 10:07:11	Femenino	Quito	20	Bachillerato	SARS-COV-2	No estoy seguro/a	Una entidad capaz de adaptarse y evolucionar	Verdadero	1 - 10	Verdadero	Verdadero	Falso	Falso	Verdadero	Verdadero	Verdadero	Falso	Verdadero	Verdadero	Verdadero	Verdadero	No estoy seguro/a	Verdadero	Verdadero	Falso	Falso	Falso	Verdadero	Falso	Verdadero	Falso	Verdadero
2020-08-07 10:07:37	Femenino	Quito	21	Tercer nivel	SARS-COV-2	No estoy seguro/a	Una entidad capaz de adaptarse y evolucionar	Verdadero	1 - 10	Verdadero	Verdadero	Falso	Falso	Verdadero	Verdadero	Verdadero	Falso	Verdadero	Verdadero	Verdadero	Verdadero	No estoy seguro/a	Verdadero	Verdadero	Falso	Falso	Falso	Verdadero	Falso	Verdadero	Falso	Verdadero	Excelente encuesta de conocimientos ante la pandemia
2020-08-07 10:08:05	Femenino	Santo Domingo	20	Bachillerato	SARS-COV-2	De origen natural	Una entidad capaz de adaptarse y evolucionar	Verdadero	1 - 10	Verdadero	Verdadero	Falso	Falso	Verdadero	Verdadero	Verdadero	Falso	Verdadero	Verdadero	Verdadero	Verdadero	No estoy seguro/a	Verdadero	Verdadero	Falso	Falso	Falso	Verdadero	Falso	Verdadero	Falso	Verdadero	MUY BUENO
2020-08-07 10:47:26	Femenino	Quito	20	Bachillerato	SARS-COV-2	De origen natural	Una entidad capaz de adaptarse y evolucionar	Verdadero	1 - 10	Verdadero	Verdadero	Verdadero	Falso	Verdadero	Verdadero	Verdadero	Falso	Verdadero	Verdadero	Verdadero	Verdadero	No estoy seguro/a	Verdadero	Verdadero	Falso	Falso	Falso	Verdadero	Falso	Verdadero	Falso	Verdadero
2020-08-07 10:58:29	Masculino	Quito	21	Bachillerato	SARS-COV-2	De origen natural	Una entidad capaz de adaptarse y evolucionar	Falso	1 - 10	Verdadero	Verdadero	Falso	Falso	Verdadero	Verdadero	Verdadero	Falso	Verdadero	Verdadero	Verdadero	Verdadero	Falso	Verdadero	Verdadero	Falso	Falso	Falso	Verdadero	Falso	Verdadero	Falso	Verdadero	La mejor forma de frenar el avance de la pandemia es el distanciamiento social, además de las prácticas de cuidado como el lavado de manos constante y el uso de mascarilla.
2020-08-07 14:12:56	Masculino	Quito	20	Tercer nivel	SARS-COV-2	De origen natural	Una entidad capaz de adaptarse y evolucionar	Falso	1 - 10	Verdadero	Verdadero	Falso	Falso	Verdadero	Verdadero	Verdadero	Falso	Verdadero	Verdadero	Verdadero	Verdadero	Verdadero	Verdadero	Verdadero	Falso	Falso	Falso	Verdadero	Falso	Verdadero	No estoy seguro/a	Verdadero
2020-08-07 14:57:24	Otro	ambato	22	Tercer nivel	SARS-COV-2	No estoy seguro/a	Una entidad capaz de adaptarse y evolucionar	Verdadero	51 - 100	Verdadero	Verdadero	No estoy seguro/a	Falso	Verdadero	Verdadero	Verdadero	Falso	Verdadero	Verdadero	Verdadero	Verdadero	Verdadero	Verdadero	Verdadero	Falso	Falso	Verdadero	Falso	Verdadero	Verdadero	Falso	Verdadero
2020-08-07 15:06:06	Femenino	Pelileo	22	Tercer nivel	SARS-COV-2	De origen natural	Una entidad capaz de adaptarse y evolucionar	Verdadero	No estoy seguro/a	Verdadero	Verdadero	Falso	Falso	Verdadero	Verdadero	Verdadero	Falso	Verdadero	Verdadero	Verdadero	Verdadero	Falso	Verdadero	Verdadero	Falso	Falso	Falso	Verdadero	Falso	Verdadero	Falso	Verdadero
2020-08-07 19:09:25	Femenino	Ibarra	21	Tercer nivel	SARS-COV-2	De origen natural	Una entidad capaz de adaptarse y evolucionar	Verdadero	1 - 10	Verdadero	Verdadero	Falso	Falso	Verdadero	Verdadero	Verdadero	Falso	Verdadero	Falso	Verdadero	Verdadero	Falso	Verdadero	Verdadero	No estoy seguro/a	Falso	Falso	Falso	Falso	Verdadero	Falso	Verdadero
2020-08-07 19:15:24	Femenino	Quito	21	Tercer nivel	SARS-COV-2	De origen natural	Una entidad capaz de adaptarse y evolucionar	Verdadero	1 - 10	Verdadero	Verdadero	Verdadero	Falso	Verdadero	Verdadero	Verdadero	Falso	Verdadero	Verdadero	Verdadero	Verdadero	Falso	Verdadero	Verdadero	Falso	Falso	Falso	Verdadero	Verdadero	Verdadero	Falso	Verdadero
2020-08-07 19:16:20	Femenino	Ibarra	21	Tercer nivel	SARS-COV-2	De origen natural	Una entidad capaz de adaptarse y evolucionar	Verdadero	1 - 10	Verdadero	Verdadero	Falso	Falso	Verdadero	Verdadero	Verdadero	Falso	Verdadero	Falso	Verdadero	Verdadero	Falso	Verdadero	Verdadero	No estoy seguro/a	Falso	Falso	Falso	Falso	Verdadero	Falso	Verdadero
2020-08-07 19:44:03	Femenino	Ibarra	20	Tercer nivel	SARS-COV-2	De origen natural	Una entidad capaz de adaptarse y evolucionar	Verdadero	1 - 10	Verdadero	Verdadero	Falso	Falso	Verdadero	Verdadero	Verdadero	No estoy seguro/a	Verdadero	Verdadero	Verdadero	Verdadero	Falso	Verdadero	Verdadero	Falso	Falso	Falso	Verdadero	Falso	Verdadero	Falso	Verdadero	Creencia en medicamentos que potencian el sistema inmune y previenen el Coronavirus. Opiniones de vacunas
2020-08-07 19:52:13	Masculino	Quito	20	Tercer nivel	SARS-COV-2	De origen natural	Una entidad capaz de adaptarse y evolucionar	Verdadero	51 - 100	Verdadero	No estoy seguro/a	No estoy seguro/a	Falso	Verdadero	Verdadero	Verdadero	Falso	Verdadero	Verdadero	Verdadero	Falso	Verdadero	Verdadero	Verdadero	Falso	Falso	Falso	Verdadero	No estoy seguro/a	Verdadero	Falso	Verdadero
2020-08-07 19:53:12	Femenino	Quito	20	Bachillerato	SARS-COV-2	De origen natural	Una entidad capaz de adaptarse y evolucionar	No estoy seguro/a	41 - 50	Verdadero	Verdadero	Falso	Falso	Verdadero	Verdadero	Verdadero	Falso	Verdadero	Verdadero	Verdadero	Falso	Verdadero	Verdadero	Verdadero	Falso	Falso	Falso	Verdadero	Falso	Verdadero	No estoy seguro/a	Verdadero	Deberían abrir la encuesta al público general también, no solo a la facultad de ciencias Médicas
2020-08-07 19:53:16	Masculino	Quito	21	Tercer nivel	SARS-COV-2	De origen natural	Una entidad capaz de adaptarse y evolucionar	No estoy seguro/a	31 - 40	Verdadero	Verdadero	Falso	Falso	Verdadero	Verdadero	Verdadero	Falso	Verdadero	Verdadero	Verdadero	Verdadero	No estoy seguro/a	Verdadero	Verdadero	Falso	Falso	No estoy seguro/a	No estoy seguro/a	Falso	Verdadero	Falso	Verdadero
2020-08-07 19:53:31	Masculino	Quito	21	Tercer nivel	SARS-COV-2	De origen natural	Una entidad capaz de adaptarse y evolucionar	Verdadero	No estoy seguro/a	Verdadero	Verdadero	Falso	Falso	Verdadero	Verdadero	Verdadero	Falso	Verdadero	Verdadero	Verdadero	Verdadero	Verdadero	Verdadero	Verdadero	Falso	Falso	Falso	Verdadero	Falso	Verdadero	Falso	Verdadero
2020-08-07 19:55:14	Masculino	Portoviejo	20	Tercer nivel	SARS-COV-2	De origen natural	Una entidad capaz de adaptarse y evolucionar	No estoy seguro/a	1 - 10	Verdadero	Verdadero	Falso	Falso	Verdadero	Verdadero	Verdadero	Falso	Verdadero	Verdadero	Verdadero	Verdadero	Verdadero	Verdadero	Verdadero	Falso	Falso	No estoy seguro/a	Falso	Falso	Verdadero	Falso	Verdadero
2020-08-07 19:55:24	Femenino	Quito	26	Tercer nivel	SARS-COV-2	De origen natural	Una entidad capaz de adaptarse y evolucionar	No estoy seguro/a	1 - 10	Verdadero	Verdadero	Falso	Falso	Verdadero	Verdadero	Verdadero	Falso	Verdadero	Verdadero	Verdadero	Verdadero	No estoy seguro/a	Verdadero	Verdadero	Falso	Falso	Falso	Verdadero	No estoy seguro/a	Verdadero	No estoy seguro/a	Verdadero
2020-08-07 19:56:21	Femenino	Quito	20	Tercer nivel	SARS-COV-2	De origen natural	Una entidad capaz de adaptarse y evolucionar	Verdadero	1 - 10	Verdadero	Verdadero	Falso	Falso	Verdadero	Verdadero	Verdadero	Falso	Verdadero	Verdadero	Verdadero	Verdadero	Falso	Verdadero	Verdadero	Falso	Falso	Falso	Verdadero	Falso	Verdadero	Falso	Verdadero	Considero que es muy util para corroborar conocimientos generales sobre Covid-19
2020-08-07 19:58:01	Masculino	Quito	20	Tercer nivel	SARS-COV-2	De origen natural	Una entidad capaz de adaptarse y evolucionar	No estoy seguro/a	11 - 20	Verdadero	Verdadero	Falso	Falso	Verdadero	Verdadero	Verdadero	Falso	Verdadero	Verdadero	Verdadero	Verdadero	Verdadero	No estoy seguro/a	Verdadero	Falso	Falso	No estoy seguro/a	No estoy seguro/a	Falso	Verdadero	Falso	Verdadero
2020-08-07 19:58:33	Masculino	Quito	25	Tercer nivel	SARS-COV-2	De origen natural	Una entidad capaz de adaptarse y evolucionar	Verdadero	No estoy seguro/a	Verdadero	Verdadero	Falso	Falso	Verdadero	Verdadero	Verdadero	Falso	Verdadero	Verdadero	Verdadero	Verdadero	Falso	Falso	Verdadero	Falso	Falso	Falso	Verdadero	Falso	Verdadero	Falso	Verdadero
2020-08-07 20:01:34	Masculino	Quito - Pichincha	21	Tercer nivel	SARS-COV-2	De origen natural	Una entidad capaz de adaptarse y evolucionar	No estoy seguro/a	1 - 10	Verdadero	Verdadero	No estoy seguro/a	Falso	Verdadero	Verdadero	Verdadero	Falso	Verdadero	Verdadero	Verdadero	Verdadero	Falso	Verdadero	Verdadero	No estoy seguro/a	Falso	No estoy seguro/a	Falso	Falso	Verdadero	Falso	Verdadero
2020-08-07 20:03:31	Femenino	Quinche	21	Tercer nivel	SARS-COV-2	De origen natural	Una entidad capaz de adaptarse y evolucionar	No estoy seguro/a	No estoy seguro/a	Verdadero	Verdadero	Falso	Falso	Verdadero	Verdadero	Verdadero	Falso	Verdadero	Verdadero	Verdadero	Verdadero	Falso	Verdadero	Verdadero	Falso	Falso	Falso	Verdadero	Falso	Verdadero	No estoy seguro/a	Verdadero
2020-08-07 20:46:10	Masculino	Quito	20	Tercer nivel	SARS-COV-2	No estoy seguro/a	Una entidad capaz de adaptarse y evolucionar	Verdadero	No estoy seguro/a	Verdadero	Verdadero	Falso	Falso	Verdadero	Verdadero	Verdadero	Falso	Verdadero	Verdadero	Verdadero	Verdadero	Verdadero	Verdadero	Verdadero	Falso	No estoy seguro/a	Verdadero	Verdadero	Falso	Verdadero	No estoy seguro/a	Verdadero	Muchas gracias
2020-08-07 21:20:54	Femenino	QUITO	21	Tercer nivel	SARS-COV-2	Creado en laboratorio	Una entidad capaz de adaptarse y evolucionar	Verdadero	1 - 10	Verdadero	Verdadero	Falso	Falso	Verdadero	Verdadero	Verdadero	Falso	Verdadero	Verdadero	Verdadero	Verdadero	Falso	Verdadero	Verdadero	Falso	Verdadero	Falso	Verdadero	Falso	Verdadero	Falso	Verdadero	Ningún comentario
2020-08-07 22:41:43	Femenino	Quito	20	Bachillerato	SARS-COV-2	De origen natural	Una entidad capaz de adaptarse y evolucionar	Verdadero	1 - 10	Verdadero	Verdadero	Falso	Falso	Verdadero	Verdadero	Verdadero	Falso	Verdadero	Verdadero	Verdadero	Verdadero	No estoy seguro/a	Verdadero	Verdadero	Falso	Falso	Falso	Verdadero	No estoy seguro/a	Verdadero	Falso	Verdadero
2020-08-08 01:04:22	Femenino	Pelileo	22	Tercer nivel	SARS-COV-2	De origen natural	Una entidad capaz de adaptarse y evolucionar	Verdadero	No estoy seguro/a	Verdadero	Verdadero	Falso	Falso	Verdadero	Verdadero	Verdadero	Falso	Verdadero	Verdadero	Verdadero	Verdadero	Falso	Verdadero	Verdadero	Falso	Falso	Falso	Verdadero	Falso	Verdadero	Falso	Verdadero
2020-08-08 10:07:24	Femenino	Pelileo	22	Tercer nivel	SARS-COV-2	De origen natural	Una entidad capaz de adaptarse y evolucionar	Verdadero	No estoy seguro/a	Verdadero	Verdadero	Falso	Falso	Verdadero	Verdadero	Verdadero	Falso	Verdadero	Verdadero	Verdadero	Verdadero	Falso	Verdadero	Verdadero	Falso	Falso	Falso	Verdadero	Falso	Verdadero	Falso	Verdadero
2020-08-08 20:36:47	Femenino	Quito	20	Bachillerato	SARS-COV-2	De origen natural	Una entidad capaz de adaptarse y evolucionar	Verdadero	1 - 10	Verdadero	Verdadero	Falso	Falso	Verdadero	Verdadero	Verdadero	Falso	Verdadero	Verdadero	Verdadero	Verdadero	No estoy seguro/a	Verdadero	Verdadero	Falso	Falso	Falso	Verdadero	No estoy seguro/a	Verdadero	Falso	Verdadero
2020-08-09 12:18:32	Masculino	Quito	27	Tercer nivel	SARS-COV-2	Creado en laboratorio	No estoy seguro/a	No estoy seguro/a	1 - 10	Verdadero	Verdadero	Falso	No estoy seguro/a	Verdadero	Verdadero	Verdadero	No estoy seguro/a	Verdadero	Verdadero	No estoy seguro/a	Verdadero	Falso	Falso	Verdadero	No estoy seguro/a	Verdadero	Verdadero	No estoy seguro/a	Falso	Verdadero	No estoy seguro/a	Verdadero
2020-08-10 02:10:40	Femenino	Quito	26	Tercer nivel	SARS-COV-2	De origen natural	Una entidad capaz de adaptarse y evolucionar	Verdadero	1 - 10	Verdadero	Verdadero	Falso	Falso	Verdadero	Falso	Verdadero	Falso	Verdadero	Verdadero	Verdadero	Verdadero	No estoy seguro/a	Verdadero	Verdadero	Falso	Verdadero	Verdadero	Verdadero	Falso	Verdadero	Falso	Verdadero
2020-08-14 08:05:47	Femenino	quito	41	Tercer nivel	SARS-COV-2	Creado en laboratorio	Un complot mediático	No estoy seguro/a	41 - 50	Verdadero	Verdadero	Verdadero	Falso	No estoy seguro/a	Verdadero	Verdadero	No estoy seguro/a	Verdadero	Verdadero	Verdadero	Verdadero	Falso	No estoy seguro/a	Verdadero	Falso	Falso	Falso	Verdadero	Falso	No estoy seguro/a	Falso	No estoy seguro/a
2020-08-14 08:12:10	Masculino	Quito	22	Bachillerato	SARS-COV-2	Creado en laboratorio	No estoy seguro/a	No estoy seguro/a	31 - 40	Verdadero	Verdadero	Falso	Falso	Verdadero	Verdadero	Verdadero	Falso	Verdadero	Verdadero	Verdadero	Verdadero	Verdadero	No estoy seguro/a	Falso	Falso	Falso	Falso	Verdadero	Falso	Verdadero	No estoy seguro/a	Verdadero
2020-08-14 08:17:25	Masculino	El Angel, CArchi	38	Tercer nivel	SARS-COV-2	De origen natural	Una entidad capaz de adaptarse y evolucionar	No estoy seguro/a	1 - 10	No estoy seguro/a	Verdadero	Falso	Falso	Verdadero	Verdadero	Verdadero	No estoy seguro/a	Verdadero	Verdadero	Verdadero	Verdadero	No estoy seguro/a	No estoy seguro/a	Verdadero	No estoy seguro/a	Falso	Verdadero	Verdadero	Falso	Verdadero	No estoy seguro/a	Verdadero	que compartan los resultados y cual es el objetivo de esta encuesta
2020-08-14 08:18:00	Masculino	Antonio Ante	50	Tercer nivel	SARS-COV-2	Creado en laboratorio	Una entidad capaz de adaptarse y evolucionar	Verdadero	1 - 10	Verdadero	Verdadero	Falso	Falso	Verdadero	Verdadero	Verdadero	Falso	Verdadero	Verdadero	Verdadero	Verdadero	Falso	Verdadero	Verdadero	Falso	Falso	Verdadero	Verdadero	Falso	Verdadero	Falso	Verdadero	Felicitaciones me ayudo a analizar las consecuencias del virus
2020-08-14 08:18:08	Femenino	Quito	25	Bachillerato	COVID-19	Creado en laboratorio	Una entidad capaz de adaptarse y evolucionar	Verdadero	41 - 50	Verdadero	Verdadero	Falso	Falso	Verdadero	Verdadero	Verdadero	verdadero	Verdadero	Verdadero	Verdadero	Verdadero	Falso	No estoy seguro/a	Verdadero	Falso	Verdadero	Verdadero	Falso	Falso	Verdadero	No estoy seguro/a	Verdadero
2020-08-14 08:18:49	Femenino	Latacunga	46	Cuarto nivel	SARS-COV-2	De origen natural	Una entidad capaz de adaptarse y evolucionar	Verdadero	11 - 20	Verdadero	Verdadero	Verdadero	Falso	Verdadero	Verdadero	Verdadero	Falso	Verdadero	Verdadero	Verdadero	Verdadero	Verdadero	Verdadero	Verdadero	Falso	Falso	Falso	Falso	Falso	Verdadero	Falso	Verdadero	Soy docente universitaria. Me autorizarían el uso del cuestionario con mis alumnos.?
2020-08-14 08:19:03	Masculino	Quito	60	Bachillerato	SARS-COV-2	Creado en laboratorio	Un compuesto químico	Verdadero	11 - 20	Verdadero	Verdadero	Falso	Falso	Verdadero	Verdadero	Verdadero	verdadero	Verdadero	Verdadero	Verdadero	Verdadero	Falso	Verdadero	Verdadero	Falso	Falso	Verdadero	Verdadero	Falso	Verdadero	Falso	Verdadero	Deberían enseñarnos más sobre este virus, a parte de saber que es muy peligroso, deberíamos saber cómo ataca y se reproduce
2020-08-14 08:21:50	Masculino	Quito	40	Tercer nivel	SARS-COV-2	Creado en laboratorio	Una entidad capaz de adaptarse y evolucionar	Verdadero	1 - 10	Verdadero	Verdadero	Falso	Falso	Verdadero	Verdadero	Verdadero	Falso	Verdadero	Verdadero	Verdadero	Verdadero	Verdadero	Verdadero	Verdadero	Falso	Falso	No estoy seguro/a	Verdadero	Verdadero	Verdadero	Verdadero	Verdadero
2020-08-14 08:22:57	Femenino	Quito	39	Tercer nivel	SARS-COV-2	Creado en laboratorio	Una entidad capaz de adaptarse y evolucionar	Verdadero	1 - 10	Verdadero	Verdadero	No estoy seguro/a	Falso	Verdadero	Verdadero	Verdadero	Falso	Verdadero	Verdadero	Verdadero	Falso	Falso	Falso	Verdadero	Falso	Falso	Verdadero	No estoy seguro/a	Falso	Verdadero	Falso	Falso	que efectividad tienen la pruebas rápidas cuantitativas
2020-08-14 08:28:30	Femenino	Quito	26	Tercer nivel	SARS-COV-2	Creado en laboratorio	Una entidad capaz de adaptarse y evolucionar	Verdadero	No estoy seguro/a	Verdadero	Verdadero	Falso	Falso	Verdadero	Verdadero	Verdadero	Falso	Verdadero	Verdadero	Verdadero	Verdadero	Falso	Falso	Verdadero	Falso	Falso	Verdadero	Verdadero	Falso	Verdadero	Falso	Verdadero	Que las personas deberían tener más precaución y conocimiento del virus
2020-08-14 08:29:17	Femenino	Quito	24	Tercer nivel	SARS-COV-2	Creado en laboratorio	Una entidad capaz de adaptarse y evolucionar	Verdadero	No estoy seguro/a	Verdadero	Verdadero	No estoy seguro/a	Falso	Verdadero	Verdadero	Verdadero	Falso	Verdadero	Verdadero	Verdadero	Verdadero	Falso	No estoy seguro/a	Verdadero	Falso	Falso	No estoy seguro/a	Verdadero	Falso	Verdadero	No estoy seguro/a	Verdadero
2020-08-14 08:36:53	Masculino	Quito	37	Bachillerato	COVID-19	Creado en laboratorio	No estoy seguro/a	No estoy seguro/a	No estoy seguro/a	Verdadero	Verdadero	No estoy seguro/a	No estoy seguro/a	Verdadero	Verdadero	Verdadero	Falso	Verdadero	Verdadero	Verdadero	Verdadero	Verdadero	No estoy seguro/a	Verdadero	Falso	No estoy seguro/a	Verdadero	No estoy seguro/a	Falso	Verdadero	No estoy seguro/a	Verdadero
2020-08-14 08:39:02	Masculino	Quito	42	Tercer nivel	SARS-COV-2	No estoy seguro/a	Una entidad capaz de adaptarse y evolucionar	No estoy seguro/a	No estoy seguro/a	Verdadero	No estoy seguro/a	No estoy seguro/a	Falso	Verdadero	Verdadero	Verdadero	No estoy seguro/a	Verdadero	Verdadero	Verdadero	Verdadero	No estoy seguro/a	Verdadero	Verdadero	No estoy seguro/a	Falso	No estoy seguro/a	Verdadero	No estoy seguro/a	Verdadero	Falso	Verdadero
2020-08-14 08:51:18	Femenino	Quito	23	Tercer nivel	SARS-COV-2	De origen natural	Una entidad capaz de adaptarse y evolucionar	Verdadero	41 - 50	Verdadero	Verdadero	Falso	Falso	Verdadero	Verdadero	Verdadero	Falso	Verdadero	Verdadero	Verdadero	Verdadero	Falso	Verdadero	Verdadero	Falso	Falso	Falso	Verdadero	Falso	Verdadero	Falso	Verdadero
2020-08-14 08:56:37	Masculino	Cuenca	31	Tercer nivel	SARS-COV-2	Creado en laboratorio	Una entidad capaz de adaptarse y evolucionar	Falso	1 - 10	Verdadero	Verdadero	Falso	Falso	Verdadero	Verdadero	Verdadero	Falso	Verdadero	Verdadero	Verdadero	Verdadero	Verdadero	Verdadero	Verdadero	Falso	Falso	Verdadero	Falso	Falso	Verdadero	Falso	Verdadero
2020-08-14 09:13:22	Masculino	Santo Domingo	62	Tercer nivel	SARS-COV-2	De origen natural	Una entidad capaz de adaptarse y evolucionar	Verdadero	11 - 20	Verdadero	Verdadero	Falso	Falso	Verdadero	Verdadero	Verdadero	verdadero	Verdadero	Verdadero	Verdadero	Verdadero	Verdadero	Falso	Falso	verdadero	Falso	Verdadero	Verdadero	Falso	Verdadero	Falso	Verdadero	Yo tuve el virus y en dos pruebas de PCR salió negativo, solo el Tac de pulmón confirmó si estado de salud. No confío en las pruebas.
2020-08-14 09:15:10	Masculino	quito	80	Cuarto nivel	COVID-19	De origen natural	Una entidad capaz de adaptarse y evolucionar	No estoy seguro/a	1 - 10	Verdadero	Verdadero	No estoy seguro/a	Falso	Verdadero	Verdadero	Verdadero	Falso	Verdadero	Verdadero	Verdadero	Verdadero	Verdadero	No estoy seguro/a	Verdadero	Falso	Falso	Falso	Verdadero	Falso	Verdadero	Falso	Verdadero
2020-08-14 09:20:15	Masculino	Quito	22	Tercer nivel	SARS-COV-2	De origen natural	Una entidad capaz de adaptarse y evolucionar	No estoy seguro/a	41 - 50	Verdadero	Verdadero	Verdadero	Falso	Verdadero	Verdadero	Verdadero	No estoy seguro/a	Verdadero	Verdadero	Verdadero	Verdadero	Falso	Verdadero	Verdadero	Falso	Falso	Verdadero	Verdadero	No estoy seguro/a	Verdadero	No estoy seguro/a	Verdadero
2020-08-14 09:26:06	Masculino	Quito	66	Cuarto nivel	SARS-COV-2	De origen natural	Una entidad capaz de adaptarse y evolucionar	Falso	1 - 10	Verdadero	Verdadero	Falso	Falso	Verdadero	Verdadero	Verdadero	Falso	Verdadero	Verdadero	Verdadero	Falso	Falso	Verdadero	Verdadero	verdadero	Falso	Falso	Falso	Falso	Verdadero	Falso	Falso	Felicitaciones a Zurita Laboratorios por ser el pionero en investigación y servicio en este tema de la COVID 19. Siento gusto de trabajar con ustedes
2020-08-14 09:34:33	Masculino	quito	12	Primaria	SARS-COV-2	Creado en laboratorio	Una entidad capaz de adaptarse y evolucionar	Verdadero	No estoy seguro/a	Verdadero	Verdadero	No estoy seguro/a	Falso	Verdadero	Verdadero	Verdadero	Falso	Verdadero	Verdadero	Verdadero	Verdadero	Verdadero	Verdadero	Falso	Falso	Falso	Verdadero	Verdadero	Falso	Verdadero	Falso	Verdadero	holiiiiiiii
2020-08-14 09:38:44	Femenino	Quito	47	Cuarto nivel	SARS-COV-2	De origen natural	Una entidad capaz de adaptarse y evolucionar	Verdadero	1 - 10	Verdadero	Verdadero	Falso	Falso	Verdadero	Verdadero	Verdadero	Falso	Verdadero	Verdadero	Verdadero	Verdadero	Falso	Verdadero	Verdadero	Falso	Falso	Falso	Verdadero	Falso	Verdadero	No estoy seguro/a	Verdadero
2020-08-14 09:46:54	Femenino	Chone	41	Bachillerato	SARS-COV-2	No estoy seguro/a	No estoy seguro/a	Falso	1 - 10	Verdadero	No estoy seguro/a	Falso	No estoy seguro/a	Verdadero	Verdadero	Verdadero	verdadero	Verdadero	Verdadero	Verdadero	Verdadero	Verdadero	No estoy seguro/a	Verdadero	Falso	Falso	No estoy seguro/a	No estoy seguro/a	No estoy seguro/a	Verdadero	Falso	Verdadero
2020-08-14 09:47:57	Femenino	Quito	45	Cuarto nivel	SARS-COV-2	De origen natural	No estoy seguro/a	Verdadero	1 - 10	Verdadero	Verdadero	Falso	Falso	Verdadero	Verdadero	Verdadero	Falso	Verdadero	Verdadero	Verdadero	Verdadero	Verdadero	No estoy seguro/a	Verdadero	Falso	Falso	Falso	Falso	Falso	Verdadero	No estoy seguro/a	Verdadero
2020-08-14 09:54:25	Femenino	Quito	39	Tercer nivel	SARS-COV-2	De origen natural	Una entidad capaz de adaptarse y evolucionar	Verdadero	1 - 10	Verdadero	Verdadero	Falso	Falso	Verdadero	Verdadero	Verdadero	Falso	Verdadero	Verdadero	Verdadero	Verdadero	Falso	No estoy seguro/a	Falso	Falso	Falso	Falso	Verdadero	Falso	Verdadero	Falso	Verdadero
2020-08-14 10:06:26	Femenino	santo domingo	52	Tercer nivel	SARS-COV-2	Creado en laboratorio	No estoy seguro/a	Falso	51 - 100	Verdadero	Verdadero	Falso	Falso	Verdadero	Verdadero	Verdadero	verdadero	Verdadero	Verdadero	Verdadero	Falso	Verdadero	No estoy seguro/a	Falso	Falso	Falso	Verdadero	Falso	Falso	Verdadero	No estoy seguro/a	Falso
2020-08-14 10:20:31	Femenino	Quito	31	Bachillerato	SARS-COV-2	No estoy seguro/a	Una entidad capaz de adaptarse y evolucionar	No estoy seguro/a	1 - 10	Verdadero	Verdadero	Falso	Falso	Verdadero	Verdadero	Verdadero	Falso	Verdadero	Verdadero	Verdadero	Verdadero	Falso	No estoy seguro/a	Verdadero	Falso	Falso	Falso	Verdadero	Falso	Verdadero	No estoy seguro/a	Verdadero
2020-08-14 10:24:07	Masculino	Quito	64	Cuarto nivel	SARS-COV-2	No estoy seguro/a	Una entidad capaz de adaptarse y evolucionar	No estoy seguro/a	1 - 10	Verdadero	Verdadero	Falso	Falso	Verdadero	Verdadero	Verdadero	Falso	Verdadero	Verdadero	Verdadero	Verdadero	Falso	Verdadero	Verdadero	Falso	Falso	Falso	Falso	Falso	Verdadero	No estoy seguro/a	Verdadero	Para evitar la propagación del coronavirus lo más importante es la autoprotección de los seres humanos ya que si ellos no ponen interés por evitar el contagio, usan la mascarilla y evitan las aglomeraciones la enfermedad se seguirá esparciendo con lo cual la sociedad va a estar totalmente afectada hasta encontrar un remedio efectivo para combatirla ya que con la vacuna no tenemos la seguridad de …
2020-08-14 10:32:51	Masculino	Quito	22	Tercer nivel	SARS-COV-2	De origen natural	Una entidad capaz de adaptarse y evolucionar	Falso	1 - 10	Verdadero	Verdadero	Falso	Falso	Verdadero	Verdadero	Verdadero	Falso	Verdadero	Verdadero	Verdadero	Verdadero	No estoy seguro/a	Verdadero	Verdadero	Falso	Falso	Falso	Verdadero	Falso	Verdadero	Falso	Verdadero	Quizá un poco más de especificidad en una o dos preguntas vendría bien ya que es muy abierta o quizá una cuarta opción de respuesta. De ahí muy buen cuestionario
2020-08-14 10:44:57	Femenino	Quito	35	Tercer nivel	SARS-COV-2	Creado en laboratorio	Una entidad capaz de adaptarse y evolucionar	Verdadero	11 - 20	Verdadero	Verdadero	Falso	Falso	Verdadero	Verdadero	Verdadero	Falso	Verdadero	Verdadero	Verdadero	Verdadero	Falso	Verdadero	Verdadero	Falso	Falso	Falso	Falso	Falso	Verdadero	Falso	Verdadero
2020-08-14 10:45:46	Masculino	QUITO	75	Tercer nivel	SARS-COV-2	Creado en laboratorio	Una entidad capaz de adaptarse y evolucionar	Verdadero	1 - 10	Verdadero	Verdadero	Falso	Falso	Verdadero	Verdadero	Verdadero	verdadero	Verdadero	Verdadero	Verdadero	Verdadero	Falso	No estoy seguro/a	Verdadero	Falso	Verdadero	Falso	Verdadero	Falso	Verdadero	No estoy seguro/a	Verdadero
2020-08-14 10:51:27	Femenino	QUITO	31	Tercer nivel	SARS-COV-2	De origen natural	Una entidad capaz de adaptarse y evolucionar	Verdadero	No estoy seguro/a	Verdadero	Verdadero	Falso	Falso	Verdadero	Verdadero	Verdadero	Falso	Verdadero	Verdadero	Verdadero	Verdadero	Falso	No estoy seguro/a	Verdadero	Falso	Falso	Falso	Falso	Falso	Verdadero	No estoy seguro/a	Verdadero
2020-08-14 10:58:09	Masculino	LATACUNGA	31	Tercer nivel	SARS-COV-2	De origen natural	Una entidad capaz de adaptarse y evolucionar	Falso	51 - 100	Verdadero	Verdadero	Falso	Falso	Verdadero	Verdadero	Verdadero	Falso	Verdadero	Verdadero	Verdadero	Verdadero	Verdadero	Verdadero	Verdadero	Falso	Falso	Verdadero	Verdadero	Falso	Verdadero	Falso	Verdadero
2020-08-14 10:59:35	Femenino	Quito	35	Bachillerato	SARS-COV-2	De origen natural	Una entidad capaz de adaptarse y evolucionar	Verdadero	No estoy seguro/a	Verdadero	Verdadero	Falso	Falso	Verdadero	Verdadero	Verdadero	Falso	Verdadero	Verdadero	Verdadero	Verdadero	Verdadero	Verdadero	Verdadero	Falso	Verdadero	Verdadero	Verdadero	Verdadero	Verdadero	Verdadero	Verdadero
2020-08-14 11:00:55	Femenino	Quito	29	Cuarto nivel	COVID-19	No estoy seguro/a	Una entidad capaz de adaptarse y evolucionar	Falso	1 - 10	Verdadero	Verdadero	Verdadero	Falso	Verdadero	Verdadero	Verdadero	Falso	Verdadero	Verdadero	Verdadero	Verdadero	Verdadero	Verdadero	Verdadero	Falso	Falso	Verdadero	Verdadero	Falso	Verdadero	Falso	Verdadero
2020-08-14 11:03:16	Masculino	Quito	55	Cuarto nivel	SARS-COV-2	No estoy seguro/a	Una entidad capaz de adaptarse y evolucionar	Verdadero	1 - 10	Verdadero	No estoy seguro/a	Falso	Falso	Verdadero	Verdadero	Verdadero	No estoy seguro/a	Verdadero	Verdadero	Verdadero	Verdadero	Verdadero	Verdadero	Verdadero	Falso	Falso	Falso	Verdadero	Falso	Verdadero	Falso	Verdadero	Hay preguntas que tienen dos partes, pdiendo ser una verdadera y otra falsa. "Se considera" es impreciso... ¿por quién "se considera"?
2020-08-14 11:04:12	Femenino	Quito	45	Tercer nivel	COVID-19	Creado en laboratorio	Un complot mediático	No estoy seguro/a	1 - 10	Falso	Verdadero	Falso	Verdadero	Verdadero	Falso	Falso	verdadero	Falso	Falso	Falso	Verdadero	Falso	No estoy seguro/a	Falso	verdadero	Falso	Verdadero	Verdadero	Falso	Falso	Falso	Falso	Esta pandemia es el resultado de la ambición del ser humano por tener el poder de controlar todo, el arma más eficaz para los políticos es el miedo, crear miedo en humanidad mientras ellos llenan sus bolsillos de dinero por el oportunismo. Las farmacéuticas tienen la cura sin embargo, la disputa del valor económico de cada acción es lo que está en pelea entre los países que "supuestamente" encont…
2020-08-14 11:07:24	Femenino	QUITO	58	Bachillerato	No estoy seguro/a	No estoy seguro/a	No estoy seguro/a	No estoy seguro/a	No estoy seguro/a	Verdadero	Verdadero	No estoy seguro/a	Falso	Verdadero	Verdadero	Verdadero	No estoy seguro/a	Verdadero	Verdadero	Verdadero	Verdadero	Falso	No estoy seguro/a	Verdadero	Falso	Verdadero	No estoy seguro/a	No estoy seguro/a	Falso	Verdadero	Verdadero	Verdadero	Muchas gracias por su iniciativa porque no ayuda a conocer mas sobre este mal que asecha al mundo entero
2020-08-14 11:14:42	Femenino	Cotacachi Ecuador	69	Cuarto nivel	SARS-COV-2	De origen natural	Una entidad capaz de adaptarse y evolucionar	Verdadero	1 - 10	Verdadero	Verdadero	Falso	Falso	Verdadero	Verdadero	Verdadero	Falso	Verdadero	Verdadero	Verdadero	Verdadero	Verdadero	Verdadero	Verdadero	Falso	Falso	Verdadero	Verdadero	Falso	Verdadero	Falso	Verdadero
2020-08-14 11:15:37	Masculino	Quito	40	Cuarto nivel	SARS-COV-2	Creado en laboratorio	Una entidad capaz de adaptarse y evolucionar	Verdadero	1 - 10	Verdadero	Verdadero	Falso	Falso	Verdadero	Verdadero	Verdadero	Falso	Verdadero	Verdadero	Verdadero	Verdadero	Verdadero	Verdadero	Verdadero	Falso	Falso	Falso	Verdadero	Falso	Verdadero	Falso	Verdadero
2020-08-14 11:18:01	Masculino	Ibarra	55	Cuarto nivel	SARS-COV-2	Creado en laboratorio	Una entidad capaz de adaptarse y evolucionar	No estoy seguro/a	1 - 10	Verdadero	Verdadero	Falso	Falso	Verdadero	Verdadero	Verdadero	Falso	Verdadero	Verdadero	Verdadero	Verdadero	Verdadero	Verdadero	Verdadero	No estoy seguro/a	Falso	Verdadero	Verdadero	Falso	Verdadero	No estoy seguro/a	Verdadero	Es un virus nuevo, no tenemos experiencias, lo que requerimos son guías claras de profesionales, no de pseudoprofesionales o empíricos, que quieren pescar a río revuelto
2020-08-14 11:25:09	Femenino	LATACUNGA	31	Tercer nivel	SARS-COV-2	Creado en laboratorio	Un compuesto químico	Verdadero	1 - 10	Verdadero	Verdadero	Falso	Falso	Verdadero	Verdadero	Verdadero	Falso	Verdadero	Verdadero	Verdadero	Verdadero	No estoy seguro/a	No estoy seguro/a	Verdadero	Falso	Falso	Falso	Verdadero	Falso	Verdadero	No estoy seguro/a	Verdadero
2020-08-14 11:29:31	Masculino	Quito	44	Tercer nivel	SARS-COV-2	No estoy seguro/a	Una entidad capaz de adaptarse y evolucionar	Verdadero	51 - 100	Verdadero	Verdadero	Falso	Falso	Verdadero	Verdadero	Verdadero	No estoy seguro/a	Verdadero	Falso	Verdadero	Verdadero	No estoy seguro/a	No estoy seguro/a	No estoy seguro/a	Falso	No estoy seguro/a	No estoy seguro/a	No estoy seguro/a	Falso	Verdadero	No estoy seguro/a	No estoy seguro/a	Las respuestas no seguras es porq es una enfermedad nueva que ni los mismos médicos la entienden todavía, se necesita más estudios y poder saber como ciudadanos y seres humanos como actuar
2020-08-14 11:39:38	Masculino	Sangolqui	37	Tercer nivel	SARS-COV-2	Creado en laboratorio	Una entidad capaz de adaptarse y evolucionar	Verdadero	1 - 10	Verdadero	Verdadero	Falso	Falso	Verdadero	Verdadero	Verdadero	Falso	Verdadero	Verdadero	Verdadero	Verdadero	Verdadero	Verdadero	Verdadero	Falso	No estoy seguro/a	Verdadero	Verdadero	Falso	Verdadero	Falso	Verdadero	Saber los resultados
2020-08-14 11:58:20	Masculino	Quito	43	Tercer nivel	SARS-COV-2	Creado en laboratorio	Una entidad capaz de adaptarse y evolucionar	No estoy seguro/a	1 - 10	Verdadero	Verdadero	Falso	Falso	Verdadero	Verdadero	Verdadero	No estoy seguro/a	Verdadero	Verdadero	Verdadero	Verdadero	No estoy seguro/a	No estoy seguro/a	Verdadero	Falso	Falso	Verdadero	Verdadero	Falso	Verdadero	No estoy seguro/a	Verdadero
2020-08-14 12:00:45	Masculino	Quito	36	Tercer nivel	SARS-COV-2	Creado en laboratorio	Una entidad capaz de adaptarse y evolucionar	No estoy seguro/a	1 - 10	Verdadero	Verdadero	Falso	Falso	Verdadero	Verdadero	Verdadero	No estoy seguro/a	Verdadero	Verdadero	Verdadero	Verdadero	No estoy seguro/a	No estoy seguro/a	No estoy seguro/a	Falso	Falso	No estoy seguro/a	No estoy seguro/a	Falso	Verdadero	Falso	No estoy seguro/a
2020-08-14 12:04:39	Femenino	Pichincha	56	Bachillerato	SARS-COV-2	No estoy seguro/a	No estoy seguro/a	Verdadero	1 - 10	Verdadero	Verdadero	No estoy seguro/a	Falso	Verdadero	Verdadero	Verdadero	No estoy seguro/a	Verdadero	Verdadero	Verdadero	Verdadero	Verdadero	Verdadero	Verdadero	Falso	Falso	Verdadero	Verdadero	Falso	Verdadero	No estoy seguro/a	Verdadero
2020-08-14 12:09:40	Masculino	Quito	59	Cuarto nivel	SARS-COV-2	De origen natural	Una entidad capaz de adaptarse y evolucionar	Verdadero	No estoy seguro/a	Verdadero	Verdadero	No estoy seguro/a	Falso	Verdadero	Verdadero	Verdadero	Falso	Verdadero	Verdadero	Verdadero	Verdadero	Verdadero	Falso	Verdadero	verdadero	Falso	No estoy seguro/a	No estoy seguro/a	Falso	Verdadero	Falso	Verdadero
2020-08-14 12:12:33	Femenino	Quito	26	Tercer nivel	SARS-COV-2	De origen natural	Una entidad capaz de adaptarse y evolucionar	Verdadero	1 - 10	Verdadero	Verdadero	Falso	Falso	Verdadero	Verdadero	Verdadero	Falso	Verdadero	Verdadero	Verdadero	Verdadero	Verdadero	No estoy seguro/a	Verdadero	Falso	Falso	Verdadero	No estoy seguro/a	Falso	Verdadero	Falso	Verdadero
2020-08-14 12:31:14	Femenino	QUITO	42	Bachillerato	SARS-COV-2	Creado en laboratorio	No estoy seguro/a	Verdadero	No estoy seguro/a	Verdadero	Verdadero	No estoy seguro/a	Falso	Verdadero	Verdadero	Verdadero	Falso	Verdadero	Verdadero	Verdadero	Verdadero	Verdadero	Verdadero	Verdadero	Falso	No estoy seguro/a	Verdadero	No estoy seguro/a	Verdadero	Verdadero	No estoy seguro/a	Verdadero
2020-08-14 13:13:03	Femenino	QUITO	35	Tercer nivel	SARS-COV-2	Creado en laboratorio	Una entidad capaz de adaptarse y evolucionar	Falso	1 - 10	Verdadero	Verdadero	Falso	Falso	Verdadero	Verdadero	Verdadero	Falso	Verdadero	Verdadero	Verdadero	Verdadero	Falso	Verdadero	Verdadero	Falso	Falso	Falso	Verdadero	Falso	Verdadero	Falso	Verdadero	QUISIERA SABER EL RESULTADO
2020-08-14 13:57:50	Masculino	Quito	65	Cuarto nivel	COVID-19	De origen natural	Una entidad capaz de adaptarse y evolucionar	Verdadero	1 - 10	Verdadero	Falso	Falso	Falso	Verdadero	Verdadero	Verdadero	Falso	Verdadero	Verdadero	Verdadero	Verdadero	Verdadero	Verdadero	Verdadero	Falso	Falso	Falso	Verdadero	Falso	Verdadero	Falso	Verdadero
2020-08-14 14:10:53	Masculino	quito	60	Cuarto nivel	COVID-19	De origen natural	Una entidad capaz de adaptarse y evolucionar	Verdadero	1 - 10	Verdadero	Verdadero	Falso	Falso	Verdadero	Verdadero	Verdadero	Falso	Verdadero	Verdadero	Verdadero	Verdadero	Verdadero	Verdadero	Verdadero	Falso	Falso	Falso	Verdadero	Falso	Verdadero	Falso	Verdadero
2020-08-14 14:50:09	Femenino	Quito	56	Cuarto nivel	SARS-COV-2	No estoy seguro/a	Una entidad capaz de adaptarse y evolucionar	Falso	11 - 20	Verdadero	Verdadero	No estoy seguro/a	Falso	Verdadero	Verdadero	Verdadero	No estoy seguro/a	Verdadero	Verdadero	Verdadero	Verdadero	Verdadero	Verdadero	Verdadero	Falso	Falso	Falso	Verdadero	Falso	Verdadero	Falso	Falso
2020-08-14 15:14:36	Femenino	QUITO	48	Cuarto nivel	SARS-COV-2	Creado en laboratorio	Un compuesto químico	Verdadero	1 - 10	Verdadero	Verdadero	Falso	Falso	Verdadero	Verdadero	Verdadero	Falso	Verdadero	Verdadero	Verdadero	Verdadero	Verdadero	Verdadero	Verdadero	Falso	Falso	Verdadero	Verdadero	Falso	Verdadero	Falso	Verdadero
2020-08-14 16:42:42	Femenino	Quito	49	Tercer nivel	SARS-COV-2	Creado en laboratorio	Un complot mediático	Verdadero	1 - 10	Verdadero	Verdadero	Falso	Falso	Verdadero	Verdadero	Verdadero	verdadero	Verdadero	Verdadero	Verdadero	Falso	Falso	Verdadero	Falso	Falso	Falso	Verdadero	Verdadero	Falso	Verdadero	Verdadero	Verdadero
2020-08-14 16:51:53	Masculino	quito	60	Tercer nivel	SARS-COV-2	De origen natural	Una entidad capaz de adaptarse y evolucionar	No estoy seguro/a	11 - 20	Verdadero	Verdadero	Falso	Verdadero	Verdadero	Verdadero	Verdadero	Falso	Verdadero	Verdadero	Verdadero	Verdadero	Falso	Verdadero	Verdadero	verdadero	Falso	Verdadero	Falso	Falso	Verdadero	Falso	Verdadero
2020-08-14 17:13:14	Masculino	ibarra	72	Primaria	COVID-19	Creado en laboratorio	No estoy seguro/a	Verdadero	1 - 10	Verdadero	Verdadero	Falso	Falso	Verdadero	Verdadero	Verdadero	Falso	Verdadero	Verdadero	Verdadero	Verdadero	Falso	No estoy seguro/a	Verdadero	Falso	Falso	Falso	Falso	Falso	Verdadero	Falso	Verdadero
2020-08-14 17:13:40	Masculino	Quito	53	Tercer nivel	SARS-COV-2	Creado en laboratorio	Un complot mediático	Falso	31 - 40	Verdadero	Verdadero	Falso	Falso	Verdadero	Verdadero	Verdadero	Falso	Verdadero	Verdadero	Verdadero	Verdadero	Falso	Falso	Verdadero	Falso	Falso	Falso	Falso	Falso	Verdadero	Falso	Verdadero	Ninguna
2020-08-14 17:15:03	Masculino	Quito	65	Bachillerato	SARS-COV-2	No estoy seguro/a	Una entidad capaz de adaptarse y evolucionar	Verdadero	11 - 20	Verdadero	Verdadero	No estoy seguro/a	Falso	Verdadero	Verdadero	Verdadero	No estoy seguro/a	Verdadero	Verdadero	Verdadero	Verdadero	Verdadero	Verdadero	Verdadero	Falso	Falso	No estoy seguro/a	Verdadero	Falso	Verdadero	Falso	Verdadero
2020-08-14 18:12:57	Femenino	Quito	46	Tercer nivel	SARS-COV-2	Creado en laboratorio	Una entidad capaz de adaptarse y evolucionar	Verdadero	1 - 10	Verdadero	Verdadero	Falso	Falso	Verdadero	Verdadero	Verdadero	No estoy seguro/a	Verdadero	Verdadero	Verdadero	Verdadero	Falso	No estoy seguro/a	Verdadero	Falso	Falso	Falso	Verdadero	Falso	Verdadero	Verdadero	Verdadero
2020-08-14 18:21:04	Masculino	QUITO	44	Cuarto nivel	SARS-COV-2	Creado en laboratorio	Una entidad capaz de adaptarse y evolucionar	Falso	1 - 10	Verdadero	Verdadero	Falso	Falso	Verdadero	Verdadero	Verdadero	Falso	Verdadero	Verdadero	Verdadero	Verdadero	Falso	Verdadero	Verdadero	Falso	Falso	Falso	Verdadero	Falso	Verdadero	Falso	Verdadero
2020-08-14 18:23:49	Femenino	Quito	53	Cuarto nivel	SARS-COV-2	De origen natural	Una entidad capaz de adaptarse y evolucionar	Falso	41 - 50	Verdadero	Verdadero	Falso	Falso	Verdadero	Verdadero	Verdadero	Falso	Verdadero	Verdadero	Verdadero	Verdadero	Falso	No estoy seguro/a	Verdadero	Falso	Falso	Falso	Verdadero	Falso	Verdadero	Falso	Verdadero	muy buena iniciativa, de qué manera sabremos las respuestas correctas?
2020-08-14 18:31:46	Femenino	Quito	30	Tercer nivel	SARS-COV-2	De origen natural	Una entidad capaz de adaptarse y evolucionar	Falso	No estoy seguro/a	Verdadero	Verdadero	Falso	Falso	Verdadero	Verdadero	Verdadero	Falso	Verdadero	Verdadero	Verdadero	Falso	Verdadero	Falso	Verdadero	Falso	Falso	Falso	Verdadero	Falso	Verdadero	Falso	Verdadero
2020-08-14 19:02:43	Femenino	OTAVALO	43	Tercer nivel	SARS-COV-2	No estoy seguro/a	Una entidad capaz de adaptarse y evolucionar	Falso	1 - 10	Verdadero	Verdadero	Falso	Falso	Verdadero	Verdadero	Verdadero	Falso	Verdadero	Verdadero	Verdadero	Verdadero	No estoy seguro/a	Verdadero	Verdadero	verdadero	Falso	Falso	Verdadero	Falso	Verdadero	Verdadero	Verdadero	POR QUE MUEREN PERSONAS QUE SON ASINTOMÁTICAS
2020-08-14 19:03:40	Femenino	Quito	41	Cuarto nivel	SARS-COV-2	Creado en laboratorio	Una entidad capaz de adaptarse y evolucionar	No estoy seguro/a	11 - 20	Verdadero	Verdadero	Falso	Falso	Verdadero	Verdadero	Verdadero	Falso	Verdadero	Verdadero	Verdadero	Verdadero	Falso	Verdadero	Verdadero	Falso	Falso	Falso	Verdadero	Falso	Verdadero	Falso	Verdadero
2020-08-14 19:57:18	Femenino	Quito	55	Cuarto nivel	SARS-COV-2	De origen natural	Una entidad capaz de adaptarse y evolucionar	Verdadero	No estoy seguro/a	Verdadero	Verdadero	Falso	Falso	Verdadero	Verdadero	Verdadero	Falso	Verdadero	Verdadero	Verdadero	Verdadero	Verdadero	Verdadero	No estoy seguro/a	Falso	Falso	Falso	Verdadero	Falso	Verdadero	Falso	Verdadero
2020-08-14 20:32:38	Femenino	Quito	52	Tercer nivel	SARS-COV-2	De origen natural	Una entidad capaz de adaptarse y evolucionar	Falso	1 - 10	Verdadero	Verdadero	Falso	Falso	Verdadero	Falso	Verdadero	Falso	Verdadero	Verdadero	Verdadero	Verdadero	Falso	Verdadero	Verdadero	Falso	Falso	Falso	Verdadero	Falso	Verdadero	Falso	Verdadero
2020-08-14 21:30:53	Masculino	Quito	41	Cuarto nivel	SARS-COV-2	De origen natural	Una entidad capaz de adaptarse y evolucionar	No estoy seguro/a	1 - 10	Verdadero	Verdadero	Falso	Falso	Verdadero	Verdadero	Verdadero	Falso	Verdadero	Verdadero	Verdadero	Verdadero	Falso	No estoy seguro/a	Verdadero	Falso	Falso	No estoy seguro/a	Verdadero	Falso	Verdadero	Falso	Verdadero
2020-08-14 21:39:25	Femenino	Guaranda	63	Cuarto nivel	SARS-COV-2	Creado en laboratorio	Un compuesto químico	No estoy seguro/a	No estoy seguro/a	Verdadero	Verdadero	Falso	Falso	Verdadero	Verdadero	Verdadero	No estoy seguro/a	Verdadero	Verdadero	Verdadero	Verdadero	Falso	No estoy seguro/a	Verdadero	Falso	Falso	No estoy seguro/a	Verdadero	Falso	Verdadero	Falso	Verdadero	Hay preguntas dubitativas, no se comprenden bien
2020-08-14 22:28:06	Femenino	Quito	32	Cuarto nivel	SARS-COV-2	Creado en laboratorio	Una entidad capaz de adaptarse y evolucionar	Verdadero	1 - 10	Verdadero	Verdadero	Falso	Falso	Verdadero	Verdadero	Verdadero	Falso	Verdadero	Verdadero	Verdadero	Verdadero	Verdadero	Verdadero	Verdadero	Falso	Falso	Falso	Falso	Falso	Verdadero	Falso	Verdadero
2020-08-15 01:58:03	Masculino	Santo Domingo	62	Tercer nivel	SARS-COV-2	De origen natural	Una entidad capaz de adaptarse y evolucionar	Verdadero	11 - 20	Verdadero	Verdadero	Falso	Falso	Verdadero	Verdadero	Verdadero	verdadero	Verdadero	Verdadero	Verdadero	Verdadero	Verdadero	Falso	Falso	verdadero	Falso	Verdadero	Verdadero	Falso	Verdadero	Falso	Verdadero	Yo tuve el virus y en dos pruebas de PCR salió negativo, solo el Tac de pulmón confirmó si estado de salud. No confío en las pruebas.
2020-08-15 06:02:49	Masculino	Quito	48	Cuarto nivel	SARS-COV-2	Creado en laboratorio	Una entidad capaz de adaptarse y evolucionar	Falso	51 - 100	Verdadero	Verdadero	Falso	Verdadero	Verdadero	Verdadero	Verdadero	Falso	Verdadero	Verdadero	Verdadero	Verdadero	Verdadero	Falso	Verdadero	Falso	Falso	Verdadero	Verdadero	Falso	Verdadero	Verdadero	Verdadero	Más ingormacion
2020-08-15 08:31:49	Femenino	Quito	31	Tercer nivel	SARS-COV-2	Creado en laboratorio	Una entidad capaz de adaptarse y evolucionar	Verdadero	1 - 10	Verdadero	Verdadero	No estoy seguro/a	Falso	Verdadero	Verdadero	Verdadero	Falso	Verdadero	Verdadero	Verdadero	Falso	Falso	Verdadero	Verdadero	Falso	Falso	No estoy seguro/a	Verdadero	Falso	Verdadero	Falso	Verdadero
2020-08-15 12:44:25	Masculino	Quito	60	Bachillerato	SARS-COV-2	De origen natural	Una entidad capaz de adaptarse y evolucionar	Falso	1 - 10	Verdadero	Verdadero	Falso	Falso	Verdadero	Verdadero	Verdadero	Falso	Verdadero	Verdadero	Verdadero	Verdadero	Falso	Verdadero	Verdadero	Falso	Falso	Falso	Verdadero	Falso	Verdadero	Falso	Verdadero	Muy bueno para saber con que estamos luchando
2020-08-15 14:26:30	Femenino	Quito	40	Tercer nivel	SARS-COV-2	Creado en laboratorio	No estoy seguro/a	Verdadero	11 - 20	Verdadero	Verdadero	Falso	Falso	Verdadero	Falso	Verdadero	verdadero	Verdadero	Verdadero	Verdadero	Verdadero	Falso	No estoy seguro/a	Verdadero	Falso	Falso	Verdadero	Verdadero	Falso	Verdadero	No estoy seguro/a	Verdadero
2020-08-15 16:05:45	Masculino	Quito	57	Tercer nivel	SARS-COV-2	Creado en laboratorio	Una entidad capaz de adaptarse y evolucionar	Falso	1 - 10	Verdadero	Verdadero	Falso	Falso	Verdadero	Verdadero	Verdadero	Falso	Verdadero	Verdadero	Verdadero	Verdadero	Falso	Falso	Verdadero	Falso	Falso	Verdadero	Verdadero	Falso	Verdadero	Falso	Verdadero
2020-08-15 22:17:15	Femenino	Quito	28	Tercer nivel	SARS-COV-2	Creado en laboratorio	Una entidad capaz de adaptarse y evolucionar	No estoy seguro/a	No estoy seguro/a	Verdadero	Verdadero	Falso	Falso	Verdadero	Verdadero	Verdadero	No estoy seguro/a	Verdadero	Verdadero	Verdadero	Verdadero	Falso	No estoy seguro/a	Verdadero	Falso	No estoy seguro/a	No estoy seguro/a	Verdadero	Falso	Verdadero	No estoy seguro/a	Verdadero
2020-08-16 07:13:38	Femenino	Quito	53	Cuarto nivel	SARS-COV-2	De origen natural	Una entidad capaz de adaptarse y evolucionar	Verdadero	No estoy seguro/a	Verdadero	Verdadero	Verdadero	Falso	Verdadero	Verdadero	Verdadero	Falso	Verdadero	Verdadero	Verdadero	Verdadero	Verdadero	Verdadero	Verdadero	Falso	Falso	Verdadero	Verdadero	Falso	Verdadero	Falso	Verdadero
2020-08-16 08:19:03	Masculino	quito	65	Cuarto nivel	SARS-COV-2	De origen natural	Una entidad capaz de adaptarse y evolucionar	Verdadero	1 - 10	Verdadero	Verdadero	Falso	Falso	Verdadero	Verdadero	Verdadero	Falso	Verdadero	Verdadero	Falso	Falso	Verdadero	Verdadero	Verdadero	verdadero	Falso	Falso	Verdadero	Falso	Verdadero	Falso	Falso
2020-08-16 16:16:45	Masculino	quito	79	Tercer nivel	No estoy seguro/a	Creado en laboratorio	Un compuesto químico	Falso	31 - 40	Verdadero	Verdadero	Verdadero	Falso	Verdadero	Verdadero	Verdadero	No estoy seguro/a	Verdadero	Verdadero	Verdadero	Verdadero	Verdadero	No estoy seguro/a	Verdadero	Falso	Falso	No estoy seguro/a	Verdadero	Falso	Verdadero	Falso	Verdadero	La higiene es fundamental
2020-08-16 17:35:26	Masculino	Quito	36	Tercer nivel	SARS-COV-2	No estoy seguro/a	No estoy seguro/a	Verdadero	11 - 20	Verdadero	Verdadero	No estoy seguro/a	Falso	Verdadero	Verdadero	Verdadero	Falso	Verdadero	Verdadero	Verdadero	Verdadero	Verdadero	Verdadero	Verdadero	Falso	Falso	Falso	Verdadero	Falso	Verdadero	No estoy seguro/a	Verdadero
2020-08-16 20:21:29	Femenino	Quito	58	Tercer nivel	SARS-COV-2	Creado en laboratorio	Una entidad capaz de adaptarse y evolucionar	Verdadero	1 - 10	Verdadero	Verdadero	Falso	Falso	Verdadero	Verdadero	Verdadero	Falso	Verdadero	Verdadero	Verdadero	Verdadero	Verdadero	Verdadero	Verdadero	Falso	Verdadero	Falso	Verdadero	Falso	Verdadero	No estoy seguro/a	Verdadero
2020-08-16 21:32:24	Masculino	QUITO	41	Cuarto nivel	SARS-COV-2	Creado en laboratorio	No estoy seguro/a	Verdadero	1 - 10	Verdadero	Verdadero	No estoy seguro/a	Falso	Verdadero	Verdadero	Verdadero	No estoy seguro/a	Verdadero	Verdadero	Verdadero	Verdadero	Verdadero	No estoy seguro/a	Verdadero	Falso	Falso	Verdadero	Verdadero	Falso	Verdadero	Falso	Verdadero	COMO MEDIDA DE AYUDA A COMBATIR, DEBERIAN USAR LA MEDICINA NATURAL
2020-08-17 08:11:24	Masculino	SANGOLQUI	55	Cuarto nivel	SARS-COV-2	No estoy seguro/a	Una entidad capaz de adaptarse y evolucionar	Verdadero	1 - 10	Verdadero	Verdadero	No estoy seguro/a	Falso	Verdadero	Verdadero	Verdadero	Falso	Verdadero	Verdadero	Verdadero	Verdadero	Falso	Verdadero	Verdadero	Falso	Falso	Falso	Falso	Falso	Verdadero	Falso	Verdadero
2020-08-17 10:00:01	Masculino	sangolqui	24	Tercer nivel	SARS-COV-2	Creado en laboratorio	Una entidad capaz de adaptarse y evolucionar	Verdadero	1 - 10	Verdadero	Verdadero	Falso	Falso	Verdadero	Verdadero	Verdadero	Falso	Verdadero	Falso	Verdadero	Verdadero	Falso	Falso	Verdadero	Falso	Falso	Verdadero	Verdadero	Falso	Verdadero	Falso	Verdadero
2020-08-17 10:00:37	Femenino	quito	45	Tercer nivel	No estoy seguro/a	No estoy seguro/a	Una entidad capaz de adaptarse y evolucionar	No estoy seguro/a	No estoy seguro/a	No estoy seguro/a	Verdadero	No estoy seguro/a	Falso	Verdadero	Verdadero	No estoy seguro/a	Falso	Verdadero	Verdadero	Verdadero	Verdadero	No estoy seguro/a	No estoy seguro/a	No estoy seguro/a	Falso	No estoy seguro/a	Falso	Verdadero	Falso	Verdadero	No estoy seguro/a	Verdadero
2020-08-17 10:00:42	Masculino	Quito	23	Tercer nivel	SARS-COV-2	De origen natural	Una entidad capaz de adaptarse y evolucionar	Falso	No estoy seguro/a	Verdadero	Verdadero	Falso	Falso	Verdadero	Verdadero	Verdadero	Falso	Verdadero	Verdadero	Verdadero	Verdadero	Verdadero	Verdadero	Verdadero	Falso	Falso	No estoy seguro/a	Verdadero	Falso	Verdadero	Falso	Verdadero
2020-08-17 10:00:43	Femenino	Quito	26	Tercer nivel	SARS-COV-2	No estoy seguro/a	No estoy seguro/a	Falso	1 - 10	Verdadero	Verdadero	Falso	Falso	Verdadero	Verdadero	No estoy seguro/a	Falso	Verdadero	Verdadero	Verdadero	Verdadero	No estoy seguro/a	No estoy seguro/a	Verdadero	Falso	Falso	Falso	Falso	Falso	Verdadero	No estoy seguro/a	Verdadero
2020-08-17 10:01:15	Femenino	Quito	31	Tercer nivel	SARS-COV-2	No estoy seguro/a	Una entidad capaz de adaptarse y evolucionar	Falso	1 - 10	Verdadero	Verdadero	Falso	Falso	Verdadero	Verdadero	Verdadero	Falso	Verdadero	Verdadero	Verdadero	Verdadero	Verdadero	Verdadero	Verdadero	Falso	Falso	Falso	Verdadero	Falso	Verdadero	Falso	Verdadero
2020-08-17 10:01:21	Masculino	Ibarra	40	Cuarto nivel	SARS-COV-2	De origen natural	Una entidad capaz de adaptarse y evolucionar	Verdadero	1 - 10	Verdadero	Verdadero	Falso	Falso	Verdadero	Verdadero	Verdadero	Falso	Verdadero	Verdadero	Verdadero	Verdadero	Verdadero	Verdadero	Verdadero	Falso	Falso	Falso	Verdadero	Falso	Verdadero	Falso	Verdadero
2020-08-17 10:01:26	Femenino	Quito	38	Tercer nivel	SARS-COV-2	De origen natural	Una entidad capaz de adaptarse y evolucionar	Verdadero	51 - 100	Verdadero	No estoy seguro/a	Falso	Falso	Verdadero	Verdadero	Verdadero	No estoy seguro/a	Verdadero	Verdadero	Verdadero	Verdadero	Verdadero	Verdadero	Verdadero	Falso	Falso	Falso	Verdadero	Falso	Verdadero	Verdadero	Verdadero
2020-08-17 10:02:28	Masculino	Quito	39	Cuarto nivel	SARS-COV-2	No estoy seguro/a	Una entidad capaz de adaptarse y evolucionar	No estoy seguro/a	1 - 10	No estoy seguro/a	No estoy seguro/a	No estoy seguro/a	Falso	Verdadero	Verdadero	No estoy seguro/a	Falso	Verdadero	Verdadero	Verdadero	Verdadero	No estoy seguro/a	No estoy seguro/a	Verdadero	No estoy seguro/a	Falso	Falso	Verdadero	No estoy seguro/a	Verdadero	No estoy seguro/a	Verdadero
2020-08-17 10:02:52	Femenino	Quito	36	Tercer nivel	SARS-COV-2	De origen natural	Una entidad capaz de adaptarse y evolucionar	Falso	1 - 10	Verdadero	Verdadero	Falso	Falso	Verdadero	Verdadero	Verdadero	Falso	Verdadero	Verdadero	Verdadero	Verdadero	Falso	No estoy seguro/a	Verdadero	Falso	Falso	Falso	No estoy seguro/a	Falso	Verdadero	No estoy seguro/a	Verdadero
2020-08-17 10:03:14	Femenino	Quito	31	Cuarto nivel	SARS-COV-2	De origen natural	Una entidad capaz de adaptarse y evolucionar	No estoy seguro/a	11 - 20	Verdadero	Verdadero	Falso	Falso	Verdadero	Verdadero	Verdadero	Falso	Verdadero	Verdadero	Verdadero	Verdadero	No estoy seguro/a	No estoy seguro/a	Verdadero	No estoy seguro/a	Falso	No estoy seguro/a	No estoy seguro/a	Falso	Verdadero	Falso	Verdadero
2020-08-17 10:04:22	Masculino	QUITO	27	Tercer nivel	SARS-COV-2	Creado en laboratorio	Una entidad capaz de adaptarse y evolucionar	Falso	1 - 10	Verdadero	Verdadero	Falso	Falso	Verdadero	Verdadero	Verdadero	Falso	Verdadero	Verdadero	Verdadero	Verdadero	No estoy seguro/a	Verdadero	Verdadero	Falso	Falso	Verdadero	Verdadero	Falso	Verdadero	No estoy seguro/a	Verdadero
2020-08-17 10:04:52	Femenino	Quito	24	Tercer nivel	COVID-19	De origen natural	Una entidad capaz de adaptarse y evolucionar	Verdadero	1 - 10	Verdadero	Verdadero	Verdadero	Falso	Verdadero	Verdadero	Verdadero	Falso	Verdadero	Verdadero	Verdadero	Verdadero	Verdadero	No estoy seguro/a	Verdadero	Falso	Falso	Falso	No estoy seguro/a	Falso	Verdadero	Falso	Verdadero
2020-08-17 10:06:17	Femenino	Quito	42	Tercer nivel	SARS-COV-2	Creado en laboratorio	Una entidad capaz de adaptarse y evolucionar	Verdadero	51 - 100	Verdadero	No estoy seguro/a	Falso	Verdadero	Verdadero	Verdadero	Verdadero	No estoy seguro/a	Verdadero	Verdadero	Verdadero	Verdadero	Falso	No estoy seguro/a	Verdadero	Falso	Falso	Verdadero	Verdadero	Falso	Verdadero	Falso	Verdadero
2020-08-17 10:06:28	Masculino	Guayaquil	26	Tercer nivel	SARS-COV-2	Creado en laboratorio	Una entidad capaz de adaptarse y evolucionar	No estoy seguro/a	1 - 10	Verdadero	Verdadero	No estoy seguro/a	Falso	Verdadero	Verdadero	Verdadero	No estoy seguro/a	Verdadero	Verdadero	Verdadero	Verdadero	No estoy seguro/a	No estoy seguro/a	Falso	Falso	Falso	Verdadero	No estoy seguro/a	No estoy seguro/a	Verdadero	Falso	Verdadero
2020-08-17 10:06:31	Femenino	Quito	34	Tercer nivel	SARS-COV-2	De origen natural	No estoy seguro/a	Verdadero	1 - 10	Verdadero	Verdadero	Falso	Falso	Verdadero	Verdadero	Verdadero	Falso	Verdadero	Verdadero	Verdadero	Verdadero	Falso	Verdadero	Verdadero	Falso	Falso	Verdadero	Verdadero	Falso	Verdadero	Falso	Verdadero
2020-08-17 10:06:55	Femenino	Cotacachi	46	Tercer nivel	COVID-19	Creado en laboratorio	No estoy seguro/a	Verdadero	11 - 20	Verdadero	Verdadero	Falso	Falso	Verdadero	Verdadero	Verdadero	Falso	Verdadero	Verdadero	Verdadero	Verdadero	Falso	No estoy seguro/a	Verdadero	Falso	Falso	Verdadero	Verdadero	Falso	Verdadero	Falso	Verdadero
2020-08-17 10:07:46	Masculino	Quito	41	Tercer nivel	SARS-COV-2	No estoy seguro/a	Una entidad capaz de adaptarse y evolucionar	No estoy seguro/a	1 - 10	Verdadero	Verdadero	Falso	Falso	Verdadero	Verdadero	Verdadero	Falso	Verdadero	Verdadero	Verdadero	Verdadero	No estoy seguro/a	Verdadero	Verdadero	No estoy seguro/a	Falso	Falso	Falso	Falso	Verdadero	No estoy seguro/a	Verdadero	Ninguna
2020-08-17 10:08:11	Masculino	Quito	35	Bachillerato	SARS-COV-2	Creado en laboratorio	No estoy seguro/a	Falso	1 - 10	Verdadero	Falso	Falso	No estoy seguro/a	Verdadero	Verdadero	No estoy seguro/a	No estoy seguro/a	Falso	Verdadero	No estoy seguro/a	Verdadero	Falso	No estoy seguro/a	No estoy seguro/a	Falso	Falso	Verdadero	Falso	Falso	Verdadero	No estoy seguro/a	No estoy seguro/a	Pura política, la azitromicina mata el virus
2020-08-17 10:08:42	Masculino	Quito	40	Cuarto nivel	SARS-COV-2	No estoy seguro/a	Una entidad capaz de adaptarse y evolucionar	Falso	21 - 30	Verdadero	Verdadero	Falso	Falso	Verdadero	Verdadero	Verdadero	Falso	Verdadero	Verdadero	Verdadero	Verdadero	Falso	Falso	Verdadero	Falso	Falso	Falso	Falso	Falso	Verdadero	No estoy seguro/a	Verdadero
2020-08-17 10:09:26	Femenino	SANTO DOMINGO	39	Tercer nivel	SARS-COV-2	Creado en laboratorio	Un compuesto químico	No estoy seguro/a	1 - 10	Verdadero	Verdadero	No estoy seguro/a	Falso	Verdadero	Verdadero	Verdadero	Falso	Verdadero	Verdadero	Verdadero	Verdadero	Falso	Verdadero	Verdadero	Falso	Verdadero	No estoy seguro/a	Falso	Falso	Verdadero	Falso	Verdadero
2020-08-17 10:09:46	Femenino	Sangolquí	39	Cuarto nivel	SARS-COV-2	Creado en laboratorio	Una entidad capaz de adaptarse y evolucionar	Falso	11 - 20	Verdadero	Verdadero	Falso	Falso	Verdadero	Verdadero	Verdadero	Falso	Verdadero	Verdadero	Verdadero	Verdadero	Verdadero	No estoy seguro/a	Verdadero	Falso	Falso	Verdadero	No estoy seguro/a	Falso	Verdadero	Falso	Verdadero
2020-08-17 10:11:02	Femenino	Quito	49	Tercer nivel	COVID-19	Creado en laboratorio	Un compuesto químico	No estoy seguro/a	1 - 10	Verdadero	Verdadero	Falso	Falso	Verdadero	Verdadero	Verdadero	No estoy seguro/a	Verdadero	Verdadero	Verdadero	No estoy seguro/a	Verdadero	No estoy seguro/a	Falso	Falso	Falso	Falso	Falso	Falso	Verdadero	No estoy seguro/a	Verdadero
2020-08-17 10:12:16	Femenino	Quito	32	Cuarto nivel	SARS-COV-2	Creado en laboratorio	Una entidad capaz de adaptarse y evolucionar	Falso	51 - 100	Verdadero	Verdadero	Falso	Falso	Verdadero	Verdadero	Verdadero	Falso	Verdadero	Verdadero	Verdadero	Verdadero	Verdadero	Falso	Verdadero	verdadero	Falso	Falso	Falso	Falso	Verdadero	Falso	Verdadero
2020-08-17 10:12:20	Masculino	Quito	60	Cuarto nivel	COVID-19	Creado en laboratorio	Una entidad capaz de adaptarse y evolucionar	Verdadero	1 - 10	Verdadero	Verdadero	Falso	Verdadero	Verdadero	Verdadero	Verdadero	Falso	Verdadero	Verdadero	Verdadero	Verdadero	Verdadero	No estoy seguro/a	Verdadero	Falso	Falso	Falso	Verdadero	Falso	Verdadero	Falso	Verdadero
2020-08-17 10:13:07	Femenino	quito	40	Bachillerato	COVID-19	Creado en laboratorio	Un compuesto químico	Verdadero	No estoy seguro/a	Verdadero	Verdadero	Falso	Falso	Verdadero	Verdadero	Verdadero	No estoy seguro/a	Verdadero	Verdadero	Verdadero	Verdadero	Falso	No estoy seguro/a	Falso	Falso	Verdadero	Verdadero	Verdadero	Falso	Verdadero	Falso	Verdadero
2020-08-17 10:14:48	Masculino	Cumbaya	65	Cuarto nivel	SARS-COV-2	Creado en laboratorio	Una entidad capaz de adaptarse y evolucionar	Verdadero	11 - 20	Verdadero	Verdadero	Falso	Falso	Verdadero	Verdadero	Verdadero	No estoy seguro/a	Verdadero	Verdadero	Verdadero	Verdadero	Verdadero	Verdadero	Verdadero	Falso	Verdadero	Falso	Verdadero	Falso	Verdadero	Falso	Verdadero
2020-08-17 10:15:29	Femenino	Quito	37	Bachillerato	SARS-COV-2	De origen natural	Una entidad capaz de adaptarse y evolucionar	No estoy seguro/a	No estoy seguro/a	Verdadero	Verdadero	Falso	Falso	Verdadero	Verdadero	Verdadero	Falso	Verdadero	Verdadero	Verdadero	Verdadero	No estoy seguro/a	Verdadero	Verdadero	Falso	No estoy seguro/a	Falso	Falso	Falso	Verdadero	Falso	Verdadero	Muy buenas las preguntas
2020-08-17 10:15:32	Masculino	Quito	42	Tercer nivel	SARS-COV-2	De origen natural	Una entidad capaz de adaptarse y evolucionar	Verdadero	1 - 10	Verdadero	Verdadero	Verdadero	Falso	Verdadero	Verdadero	Verdadero	Falso	Verdadero	Verdadero	Verdadero	Verdadero	Falso	No estoy seguro/a	Verdadero	Falso	Falso	Verdadero	Falso	Falso	Verdadero	Falso	Verdadero
2020-08-17 10:16:00	Masculino	quito	48	Tercer nivel	SARS-COV-2	Creado en laboratorio	Una entidad capaz de adaptarse y evolucionar	Verdadero	1 - 10	Verdadero	Verdadero	Falso	Falso	Verdadero	Verdadero	Verdadero	Falso	Verdadero	Verdadero	Verdadero	No estoy seguro/a	Falso	Verdadero	Verdadero	No estoy seguro/a	Falso	No estoy seguro/a	Verdadero	Falso	Verdadero	Falso	Verdadero
2020-08-17 10:16:20	Femenino	Quito	39	Tercer nivel	SARS-COV-2	De origen natural	Una entidad capaz de adaptarse y evolucionar	Verdadero	No estoy seguro/a	Verdadero	Verdadero	Falso	Falso	Verdadero	Verdadero	Verdadero	Falso	Verdadero	Falso	Verdadero	Verdadero	Falso	No estoy seguro/a	Verdadero	Falso	Falso	Falso	Falso	Falso	Verdadero	Verdadero	Verdadero
2020-08-17 10:16:22	Femenino	Quito	42	Cuarto nivel	SARS-COV-2	De origen natural	Una entidad capaz de adaptarse y evolucionar	Verdadero	1 - 10	Verdadero	Falso	No estoy seguro/a	Falso	Verdadero	Verdadero	Verdadero	Falso	Verdadero	Verdadero	Verdadero	Verdadero	Verdadero	Verdadero	Verdadero	No estoy seguro/a	Falso	Falso	Verdadero	Falso	Verdadero	Falso	No estoy seguro/a	Muy interesante el cuestionario.Sin embargo, hay algunas preguntas que incluso la ciencia no ha respondido. Hay otras preguntas, como por ejemplo, evitar aglomeraciones y el transporte, que no se deberían mezclar. Podemos evitar aglomeraciones, pero en nuestro países, particularmente las personas de bajos recursos, no pueden evitar usar el transporte público.
2020-08-17 10:16:57	Masculino	Riobamba	34	Cuarto nivel	SARS-COV-2	Creado en laboratorio	Una entidad capaz de adaptarse y evolucionar	Verdadero	1 - 10	Verdadero	Verdadero	Falso	Falso	Verdadero	Verdadero	Verdadero	Falso	Verdadero	Verdadero	Verdadero	Verdadero	Verdadero	Verdadero	Falso	Falso	Falso	Verdadero	Falso	Falso	Verdadero	Falso	Verdadero	Preguntas más precisas
2020-08-17 10:17:26	Femenino	Quito	32	Bachillerato	SARS-COV-2	Creado en laboratorio	Una entidad capaz de adaptarse y evolucionar	No estoy seguro/a	11 - 20	Verdadero	Verdadero	No estoy seguro/a	Falso	Verdadero	Verdadero	Verdadero	No estoy seguro/a	Verdadero	Verdadero	Verdadero	Verdadero	Verdadero	Verdadero	Verdadero	Falso	Falso	Verdadero	Falso	Falso	Verdadero	Falso	Verdadero	Aún no veo los mitos y verdades pero espero que solvente las dudas que se posee
2020-08-17 10:17:34	Femenino	Quito	15	Bachillerato	SARS-COV-2	Creado en laboratorio	No estoy seguro/a	Verdadero	21 - 30	Verdadero	Verdadero	No estoy seguro/a	Verdadero	Verdadero	Verdadero	Verdadero	verdadero	Verdadero	Verdadero	Verdadero	Verdadero	Verdadero	Verdadero	Verdadero	Falso	Verdadero	Verdadero	Falso	Falso	No estoy seguro/a	Verdadero	Verdadero
2020-08-17 10:17:34	Femenino	QUITO	36	Tercer nivel	SARS-COV-2	Creado en laboratorio	Una entidad capaz de adaptarse y evolucionar	Falso	1 - 10	Verdadero	Verdadero	Falso	Falso	Verdadero	Verdadero	Verdadero	Falso	Verdadero	Verdadero	Verdadero	Verdadero	No estoy seguro/a	Verdadero	Verdadero	Falso	Falso	Verdadero	Verdadero	Falso	Verdadero	No estoy seguro/a	Verdadero
2020-08-17 10:17:41	Femenino	Quito	44	Tercer nivel	COVID-19	Creado en laboratorio	Una entidad capaz de adaptarse y evolucionar	Verdadero	1 - 10	Verdadero	Verdadero	Falso	Falso	Verdadero	Verdadero	Verdadero	Falso	Verdadero	Verdadero	Verdadero	Verdadero	Falso	No estoy seguro/a	Verdadero	Falso	Falso	No estoy seguro/a	Falso	Falso	Verdadero	Falso	Verdadero
2020-08-17 10:17:47	Femenino	Quito	58	Tercer nivel	SARS-COV-2	No estoy seguro/a	Una entidad capaz de adaptarse y evolucionar	Verdadero	1 - 10	Verdadero	Verdadero	No estoy seguro/a	Falso	Verdadero	Verdadero	Verdadero	No estoy seguro/a	Verdadero	Verdadero	Verdadero	Verdadero	No estoy seguro/a	Verdadero	Verdadero	Falso	Falso	Verdadero	Verdadero	Falso	Verdadero	Falso	Verdadero
2020-08-17 10:18:10	Masculino	Quito	25	Tercer nivel	SARS-COV-2	Creado en laboratorio	Una entidad capaz de adaptarse y evolucionar	Verdadero	1 - 10	Verdadero	Verdadero	Falso	Falso	Verdadero	Verdadero	Verdadero	No estoy seguro/a	Verdadero	Verdadero	Verdadero	Verdadero	Verdadero	Verdadero	Verdadero	Falso	Falso	Verdadero	Verdadero	Falso	Verdadero	Verdadero	Verdadero
2020-08-17 10:18:18	Femenino	Quito	27	Bachillerato	SARS-COV-2	Creado en laboratorio	Un complot mediático	Verdadero	1 - 10	Verdadero	Verdadero	Falso	Falso	Verdadero	Verdadero	Verdadero	verdadero	Verdadero	Verdadero	Verdadero	Verdadero	Falso	No estoy seguro/a	Verdadero	verdadero	Verdadero	No estoy seguro/a	Verdadero	Falso	Verdadero	No estoy seguro/a	Verdadero
2020-08-17 10:18:49	Masculino	QUITO	49	Tercer nivel	No estoy seguro/a	De origen natural	Una entidad capaz de adaptarse y evolucionar	Falso	1 - 10	Verdadero	Verdadero	Falso	Falso	Verdadero	Verdadero	Verdadero	No estoy seguro/a	Verdadero	Verdadero	Verdadero	Verdadero	Verdadero	No estoy seguro/a	No estoy seguro/a	verdadero	Verdadero	Verdadero	Verdadero	Falso	Verdadero	Verdadero	Verdadero
2020-08-17 10:19:52	Masculino	Quito	53	Tercer nivel	SARS-COV-2	De origen natural	Una entidad capaz de adaptarse y evolucionar	Verdadero	1 - 10	Verdadero	Verdadero	Verdadero	Falso	Verdadero	Falso	Verdadero	Falso	Verdadero	Verdadero	Verdadero	Verdadero	Verdadero	Verdadero	Verdadero	Falso	Falso	Falso	Falso	Falso	Verdadero	No estoy seguro/a	Verdadero
2020-08-17 10:20:18	Femenino	Quito	38	Tercer nivel	COVID-19	De origen natural	Una entidad capaz de adaptarse y evolucionar	Verdadero	51 - 100	Verdadero	Verdadero	Falso	Falso	Verdadero	Verdadero	Verdadero	Falso	Verdadero	Verdadero	Verdadero	Verdadero	Falso	Verdadero	Verdadero	No estoy seguro/a	Falso	Falso	Falso	Falso	Verdadero	Falso	Verdadero
2020-08-17 10:20:20	Masculino	Quito	40	Tercer nivel	SARS-COV-2	Creado en laboratorio	Una entidad capaz de adaptarse y evolucionar	Verdadero	1 - 10	Verdadero	Verdadero	Verdadero	Falso	Verdadero	Verdadero	Verdadero	Falso	Verdadero	Verdadero	Verdadero	Verdadero	Verdadero	Verdadero	Verdadero	Falso	Falso	Verdadero	Verdadero	Falso	Verdadero	No estoy seguro/a	Verdadero
2020-08-17 10:21:35	Femenino	Quito	58	Cuarto nivel	SARS-COV-2	De origen natural	Una entidad capaz de adaptarse y evolucionar	Verdadero	1 - 10	Verdadero	Verdadero	Falso	Falso	Verdadero	Verdadero	Verdadero	Falso	Verdadero	Verdadero	Verdadero	Verdadero	Falso	Verdadero	Verdadero	Falso	Falso	Falso	Verdadero	Falso	Verdadero	Falso	Verdadero
2020-08-17 10:21:47	Masculino	Quito	53	Tercer nivel	SARS-COV-2	De origen natural	Una entidad capaz de adaptarse y evolucionar	Verdadero	1 - 10	Verdadero	Verdadero	Verdadero	Falso	Verdadero	Falso	Verdadero	Falso	Verdadero	Verdadero	Verdadero	Verdadero	Verdadero	Verdadero	Verdadero	Falso	Falso	Falso	Falso	Falso	Verdadero	No estoy seguro/a	Verdadero
2020-08-17 10:23:41	Femenino	Quito	47	Cuarto nivel	SARS-COV-2	De origen natural	Una entidad capaz de adaptarse y evolucionar	No estoy seguro/a	31 - 40	Verdadero	Verdadero	Falso	Falso	Verdadero	Verdadero	Verdadero	Falso	Verdadero	Verdadero	Verdadero	Verdadero	Falso	Falso	Falso	verdadero	Falso	Falso	Verdadero	Falso	Verdadero	Falso	No estoy seguro/a
2020-08-17 10:25:14	Masculino	Quito	54	Bachillerato	No estoy seguro/a	Creado en laboratorio	No estoy seguro/a	Verdadero	31 - 40	Verdadero	Verdadero	Falso	Falso	Verdadero	Verdadero	Verdadero	Falso	Verdadero	Verdadero	Verdadero	Verdadero	No estoy seguro/a	No estoy seguro/a	Verdadero	Falso	Falso	Verdadero	Verdadero	Falso	Verdadero	Falso	Verdadero	Que los resultados que da el gobierno a la población sean reales y que no se escoda la verdadera situación en la que está el Ecuador
2020-08-17 10:25:26	Masculino	SANTO DOMINGO - ECUADOR	54	Tercer nivel	SARS-COV-2	Creado en laboratorio	Un complot mediático	Verdadero	1 - 10	Verdadero	Verdadero	Falso	Falso	Verdadero	Verdadero	Verdadero	No estoy seguro/a	Verdadero	Verdadero	Verdadero	Verdadero	Verdadero	Verdadero	No estoy seguro/a	Falso	Falso	Falso	No estoy seguro/a	Falso	Verdadero	No estoy seguro/a	Verdadero	NO BAJAR LA GUARDIA Y SEGUIRSE CUIDANDO. ES MUY DOLOROSO EL PERDER FAMILIARES CERCANOS, LO ESTOY VIVIENDO EN CARNE PROPIA LA PERDIDA DE MI PAPA Y DE MI MAMA.
2020-08-17 10:25:51	Masculino	Quito San Rafael	66	Tercer nivel	SARS-COV-2	Creado en laboratorio	Una entidad capaz de adaptarse y evolucionar	No estoy seguro/a	1 - 10	Verdadero	Verdadero	Falso	Falso	Verdadero	Verdadero	Verdadero	Falso	Verdadero	Verdadero	Verdadero	Verdadero	Falso	No estoy seguro/a	Falso	Falso	Falso	Falso	Verdadero	Falso	Verdadero	Falso	Verdadero
2020-08-17 10:25:58	Femenino	QUITO	54	Tercer nivel	COVID-19	De origen natural	Una entidad capaz de adaptarse y evolucionar	No estoy seguro/a	No estoy seguro/a	Verdadero	Verdadero	Falso	Falso	Verdadero	Verdadero	Verdadero	Falso	Verdadero	Verdadero	Verdadero	Verdadero	Verdadero	Falso	Verdadero	Falso	Falso	Verdadero	Falso	Falso	Verdadero	Falso	Verdadero
2020-08-17 10:26:30	Masculino	Ibarra	32	Tercer nivel	SARS-COV-2	Creado en laboratorio	Una entidad capaz de adaptarse y evolucionar	Verdadero	1 - 10	Verdadero	Verdadero	Falso	Falso	Verdadero	Verdadero	Verdadero	Falso	Verdadero	Verdadero	Verdadero	Verdadero	Falso	Verdadero	Verdadero	Falso	Falso	No estoy seguro/a	Falso	Falso	Verdadero	Falso	Verdadero	Más imformacion sobre covid
2020-08-17 10:28:55	Femenino	Quito	19	Bachillerato	SARS-COV-2	Creado en laboratorio	Una entidad capaz de adaptarse y evolucionar	Verdadero	51 - 100	Verdadero	Verdadero	Falso	Falso	Verdadero	Verdadero	Verdadero	Falso	Verdadero	Verdadero	Verdadero	Verdadero	Verdadero	No estoy seguro/a	No estoy seguro/a	Falso	Falso	Falso	Falso	Falso	Verdadero	Verdadero	Verdadero
2020-08-17 10:29:25	Masculino	Quito	40	Tercer nivel	MERS-19	Creado en laboratorio	No estoy seguro/a	Verdadero	No estoy seguro/a	Verdadero	Verdadero	Falso	Falso	Verdadero	Verdadero	Verdadero	Falso	Verdadero	Verdadero	Verdadero	Verdadero	Falso	No estoy seguro/a	Verdadero	Falso	Falso	No estoy seguro/a	Falso	Falso	Verdadero	No estoy seguro/a	Verdadero	Que se cuide la gente
2020-08-17 10:30:00	Femenino	IBARRA	28	Cuarto nivel	COVID-19	Creado en laboratorio	Una entidad capaz de adaptarse y evolucionar	Verdadero	1 - 10	Verdadero	Verdadero	Falso	Falso	Verdadero	Verdadero	No estoy seguro/a	Falso	Verdadero	Verdadero	No estoy seguro/a	Verdadero	Falso	Falso	Verdadero	verdadero	Falso	No estoy seguro/a	Verdadero	Falso	Verdadero	Falso	Verdadero	NINGUNA
2020-08-17 10:30:48	Masculino	Cotacachi	42	Bachillerato	COVID-19	Creado en laboratorio	No estoy seguro/a	Verdadero	No estoy seguro/a	Verdadero	Verdadero	Falso	No estoy seguro/a	Verdadero	Falso	No estoy seguro/a	No estoy seguro/a	Verdadero	Verdadero	Verdadero	Falso	No estoy seguro/a	No estoy seguro/a	Verdadero	No estoy seguro/a	Falso	Verdadero	Falso	Falso	Falso	No estoy seguro/a	Verdadero	Una enfermedad dura pero curable
2020-08-17 10:31:39	Masculino	Cayambe	25	Tercer nivel	SARS-COV-2	Creado en laboratorio	Una entidad capaz de adaptarse y evolucionar	Verdadero	21 - 30	Verdadero	Verdadero	Falso	Falso	Verdadero	Verdadero	Verdadero	verdadero	Verdadero	Verdadero	Verdadero	Verdadero	Falso	Verdadero	Verdadero	Falso	Falso	No estoy seguro/a	Falso	Falso	Verdadero	Falso	Verdadero
2020-08-17 10:31:59	Femenino	Quito	43	Tercer nivel	SARS-COV-2	De origen natural	No estoy seguro/a	Verdadero	No estoy seguro/a	Verdadero	Verdadero	No estoy seguro/a	Falso	Verdadero	Verdadero	Verdadero	No estoy seguro/a	Verdadero	Verdadero	Verdadero	Verdadero	Falso	No estoy seguro/a	Verdadero	Falso	Falso	Falso	Verdadero	Falso	Verdadero	No estoy seguro/a	Verdadero
2020-08-17 10:34:45	Masculino	Quito	38	Tercer nivel	SARS-COV-2	De origen natural	Una entidad capaz de adaptarse y evolucionar	Verdadero	1 - 10	Verdadero	Verdadero	Falso	Falso	Verdadero	Verdadero	Verdadero	Falso	Verdadero	Verdadero	Verdadero	Falso	Verdadero	Verdadero	Verdadero	verdadero	Falso	Verdadero	Verdadero	Falso	Verdadero	Falso	Falso
2020-08-17 10:35:55	Femenino	quito	32	Cuarto nivel	SARS-COV-2	De origen natural	Una entidad capaz de adaptarse y evolucionar	Verdadero	1 - 10	Verdadero	Verdadero	No estoy seguro/a	Falso	Verdadero	Verdadero	Verdadero	Falso	Verdadero	Verdadero	Verdadero	Verdadero	Falso	Verdadero	Verdadero	Falso	Falso	Falso	Verdadero	Falso	Verdadero	Falso	Verdadero
2020-08-17 10:36:17	Masculino	Quito	38	Bachillerato	COVID-19	Creado en laboratorio	No estoy seguro/a	Verdadero	1 - 10	Verdadero	Verdadero	Falso	Falso	Verdadero	No estoy seguro/a	Verdadero	No estoy seguro/a	Verdadero	Verdadero	Verdadero	Verdadero	No estoy seguro/a	Verdadero	No estoy seguro/a	Falso	No estoy seguro/a	Verdadero	Verdadero	Falso	Verdadero	No estoy seguro/a	Verdadero	Un poco más espacio para preguntas a personas que se han recuperado del covid19 con que medicamentos se recuperaron o solo con medicina natural.
2020-08-17 10:36:33	Femenino	Quito	40	Tercer nivel	SARS-COV-2	Creado en laboratorio	Una entidad capaz de adaptarse y evolucionar	Falso	1 - 10	Verdadero	Verdadero	Falso	Falso	Verdadero	Verdadero	Verdadero	Falso	Verdadero	Verdadero	Verdadero	Falso	Verdadero	Verdadero	Verdadero	Falso	Falso	Falso	Verdadero	Falso	Verdadero	Falso	Verdadero
2020-08-17 10:37:37	Femenino	Quito	55	Bachillerato	SARS-COV-2	Creado en laboratorio	Una entidad capaz de adaptarse y evolucionar	Verdadero	1 - 10	Verdadero	Verdadero	Falso	Falso	Verdadero	Verdadero	Verdadero	No estoy seguro/a	Verdadero	Verdadero	Verdadero	Verdadero	Verdadero	No estoy seguro/a	Verdadero	Falso	No estoy seguro/a	Verdadero	Verdadero	Falso	Verdadero	No estoy seguro/a	Verdadero
2020-08-17 10:38:02	Masculino	Quevedo	36	Cuarto nivel	SARS-COV-2	Creado en laboratorio	Una entidad capaz de adaptarse y evolucionar	Verdadero	1 - 10	Verdadero	Verdadero	Falso	Falso	Verdadero	Verdadero	Verdadero	Falso	Verdadero	Verdadero	Verdadero	Verdadero	Falso	Verdadero	Verdadero	Falso	Falso	No estoy seguro/a	Verdadero	Falso	Verdadero	Falso	Verdadero
2020-08-17 10:40:37	Masculino	Quito	25	Tercer nivel	SARS-COV-2	Creado en laboratorio	Una entidad capaz de adaptarse y evolucionar	Falso	31 - 40	Verdadero	Verdadero	Falso	Falso	Verdadero	Falso	Verdadero	Falso	Verdadero	Falso	Verdadero	Verdadero	Falso	Verdadero	Verdadero	Falso	Falso	Verdadero	Verdadero	Falso	Verdadero	Falso	Verdadero
2020-08-17 10:41:21	Masculino	Quito	40	Tercer nivel	SARS-COV-2	No estoy seguro/a	Una entidad capaz de adaptarse y evolucionar	Falso	41 - 50	Verdadero	Verdadero	Falso	Falso	Verdadero	Verdadero	Verdadero	Falso	Verdadero	No estoy seguro/a	Verdadero	Verdadero	Falso	Falso	Verdadero	Falso	Falso	Falso	Verdadero	Falso	Verdadero	Verdadero	Verdadero
2020-08-17 10:43:14	Masculino	Quito	49	Tercer nivel	SARS-COV-2	No estoy seguro/a	Una entidad capaz de adaptarse y evolucionar	No estoy seguro/a	1 - 10	Verdadero	Verdadero	Falso	Falso	Verdadero	Verdadero	No estoy seguro/a	Falso	Verdadero	Verdadero	Verdadero	Verdadero	No estoy seguro/a	No estoy seguro/a	Verdadero	Falso	Falso	Falso	Verdadero	Falso	Verdadero	No estoy seguro/a	Verdadero
2020-08-17 10:43:22	Masculino	Quito	49	Tercer nivel	SARS-COV-2	No estoy seguro/a	Una entidad capaz de adaptarse y evolucionar	No estoy seguro/a	1 - 10	Verdadero	Verdadero	Falso	Falso	Verdadero	Verdadero	No estoy seguro/a	Falso	Verdadero	Verdadero	Verdadero	Verdadero	No estoy seguro/a	No estoy seguro/a	Verdadero	Falso	Falso	Falso	Verdadero	Falso	Verdadero	No estoy seguro/a	Verdadero
2020-08-17 10:44:41	Femenino	QUITO	44	Bachillerato	SARS-COV-2	No estoy seguro/a	Una entidad capaz de adaptarse y evolucionar	Falso	11 - 20	Verdadero	Verdadero	Verdadero	Falso	Verdadero	Verdadero	Verdadero	Falso	Verdadero	Verdadero	Verdadero	Verdadero	Verdadero	Falso	Verdadero	Falso	Falso	Falso	Verdadero	Falso	Verdadero	Falso	Verdadero
2020-08-17 10:47:52	Femenino	Quito	37	Tercer nivel	SARS-COV-2	No estoy seguro/a	Una entidad capaz de adaptarse y evolucionar	Falso	No estoy seguro/a	Verdadero	Verdadero	Falso	Falso	Verdadero	Verdadero	Verdadero	Falso	Verdadero	Verdadero	Verdadero	Verdadero	Falso	No estoy seguro/a	Verdadero	Falso	Falso	Falso	Falso	Falso	Verdadero	No estoy seguro/a	Falso
2020-08-17 10:48:23	Masculino	Quito	40	Cuarto nivel	SARS-COV-2	Creado en laboratorio	Una entidad capaz de adaptarse y evolucionar	Verdadero	1 - 10	Verdadero	Verdadero	Falso	Falso	Verdadero	Verdadero	Verdadero	Falso	Verdadero	Verdadero	Verdadero	Verdadero	Falso	Verdadero	Verdadero	Falso	Falso	Falso	Falso	Falso	Verdadero	Falso	Verdadero
2020-08-17 10:49:24	Masculino	QUITO	50	Tercer nivel	SARS-COV-2	De origen natural	Una entidad capaz de adaptarse y evolucionar	Verdadero	1 - 10	Verdadero	Verdadero	No estoy seguro/a	Falso	Verdadero	Verdadero	Verdadero	Falso	Verdadero	Verdadero	Verdadero	Verdadero	Verdadero	Verdadero	Verdadero	Falso	Falso	Falso	Verdadero	Falso	Verdadero	No estoy seguro/a	Verdadero	seria valioso que puedan profundizar mas sobre este tema. Tengo una pregunta en especial: Las personas que ya tuvieron la infeccion y la superaron, pueden seguir infectando al resto?
2020-08-17 10:49:43	Femenino	Quito	29	Tercer nivel	SARS-COV-2	De origen natural	Una entidad capaz de adaptarse y evolucionar	Falso	11 - 20	Falso	Verdadero	Falso	Falso	Verdadero	Verdadero	Verdadero	Falso	Verdadero	Verdadero	Verdadero	Verdadero	Falso	Verdadero	Verdadero	Falso	Verdadero	Falso	Verdadero	Falso	Verdadero	Falso	Verdadero
2020-08-17 10:51:07	Femenino	QUITO	48	Bachillerato	SARS-COV-2	No estoy seguro/a	No estoy seguro/a	No estoy seguro/a	No estoy seguro/a	Verdadero	Verdadero	Falso	Falso	Verdadero	Verdadero	Verdadero	No estoy seguro/a	Verdadero	Verdadero	Verdadero	Verdadero	Falso	No estoy seguro/a	Verdadero	Falso	Falso	Verdadero	Falso	Falso	Verdadero	No estoy seguro/a	Verdadero
2020-08-17 10:54:01	Femenino	Quito	37	Tercer nivel	SARS-COV-2	Creado en laboratorio	Una entidad capaz de adaptarse y evolucionar	No estoy seguro/a	51 - 100	Verdadero	Verdadero	Falso	Falso	Verdadero	Verdadero	Verdadero	No estoy seguro/a	Verdadero	Verdadero	Verdadero	Verdadero	Falso	No estoy seguro/a	Verdadero	No estoy seguro/a	Falso	No estoy seguro/a	Verdadero	Falso	Verdadero	Falso	Verdadero
2020-08-17 10:56:50	Masculino	quito	55	Tercer nivel	SARS-COV-2	Creado en laboratorio	Una entidad capaz de adaptarse y evolucionar	No estoy seguro/a	1 - 10	Verdadero	Verdadero	Falso	Falso	Verdadero	Verdadero	Verdadero	No estoy seguro/a	Verdadero	Verdadero	Verdadero	Verdadero	Verdadero	Verdadero	Verdadero	verdadero	Falso	Verdadero	Verdadero	Falso	Verdadero	No estoy seguro/a	Verdadero
2020-08-17 10:59:03	Masculino	Quito	31	Cuarto nivel	COVID-19	Creado en laboratorio	No estoy seguro/a	No estoy seguro/a	1 - 10	Verdadero	Verdadero	Falso	Falso	Verdadero	Verdadero	Verdadero	Falso	Verdadero	Verdadero	Verdadero	Verdadero	Verdadero	No estoy seguro/a	Verdadero	Falso	Falso	Falso	Verdadero	Falso	Verdadero	Falso	Verdadero
2020-08-17 11:00:29	Femenino	Santo Domingo	32	Cuarto nivel	SARS-COV-2	Creado en laboratorio	Una entidad capaz de adaptarse y evolucionar	Verdadero	No estoy seguro/a	Verdadero	Verdadero	Falso	Falso	Verdadero	Verdadero	Verdadero	Falso	Verdadero	Verdadero	Verdadero	Verdadero	No estoy seguro/a	Verdadero	Verdadero	Falso	Falso	Falso	Verdadero	Falso	Verdadero	Falso	Verdadero
2020-08-17 11:04:53	Masculino	Esmeraldas ecuador	35	Cuarto nivel	SARS-COV-2	Creado en laboratorio	Una entidad capaz de adaptarse y evolucionar	Verdadero	1 - 10	Verdadero	Verdadero	Falso	Falso	Verdadero	Verdadero	Verdadero	Falso	Verdadero	Verdadero	Verdadero	Verdadero	Verdadero	Verdadero	Verdadero	Falso	Falso	Falso	Verdadero	Falso	Verdadero	Falso	Verdadero
2020-08-17 11:07:56	Femenino	CAYAMBE	37	Cuarto nivel	COVID-19	Creado en laboratorio	Un compuesto químico	Verdadero	1 - 10	Verdadero	Verdadero	Falso	Falso	Verdadero	Verdadero	Verdadero	Falso	Verdadero	Verdadero	Verdadero	Verdadero	Verdadero	Verdadero	Verdadero	Falso	Falso	Verdadero	Falso	Falso	Verdadero	Verdadero	Verdadero	Se deberia ampliar el tiempo de reposo, las perosnas con enfermedades de fondo tardamos más en recueprarnos a pesar de dar negativo en las pruebas, presentamos sintomatologias posterior al alta
2020-08-17 11:08:11	Femenino	IBARRA	27	Bachillerato	SARS-COV-2	Creado en laboratorio	Una entidad capaz de adaptarse y evolucionar	Falso	51 - 100	Verdadero	Verdadero	Falso	Falso	Verdadero	Verdadero	Verdadero	Falso	Verdadero	Verdadero	Falso	Verdadero	Verdadero	Falso	Verdadero	Falso	Verdadero	Falso	Falso	Falso	Verdadero	Falso	Verdadero
2020-08-17 11:15:15	Masculino	quito	37	Bachillerato	SARS-COV-2	No estoy seguro/a	Una entidad capaz de adaptarse y evolucionar	Falso	No estoy seguro/a	Verdadero	Verdadero	No estoy seguro/a	Falso	Verdadero	Verdadero	Verdadero	No estoy seguro/a	Verdadero	Verdadero	Verdadero	Verdadero	No estoy seguro/a	Verdadero	Verdadero	Falso	No estoy seguro/a	No estoy seguro/a	Verdadero	No estoy seguro/a	Verdadero	No estoy seguro/a	Verdadero
2020-08-17 11:16:27	Femenino	Quito	38	Cuarto nivel	SARS-COV-2	Creado en laboratorio	Una entidad capaz de adaptarse y evolucionar	Verdadero	1 - 10	Verdadero	Verdadero	Falso	Falso	Verdadero	Verdadero	Verdadero	No estoy seguro/a	Verdadero	Verdadero	Verdadero	Verdadero	Falso	No estoy seguro/a	Verdadero	No estoy seguro/a	Falso	Falso	Verdadero	Falso	Verdadero	No estoy seguro/a	Verdadero
2020-08-17 11:17:39	Femenino	Quito	25	Tercer nivel	SARS-COV-2	No estoy seguro/a	Una entidad capaz de adaptarse y evolucionar	Verdadero	1 - 10	Verdadero	Verdadero	Falso	Falso	Verdadero	Verdadero	Verdadero	Falso	Verdadero	Verdadero	Verdadero	Verdadero	Verdadero	Verdadero	Verdadero	Falso	Falso	Falso	Verdadero	Falso	Verdadero	No estoy seguro/a	Verdadero
2020-08-17 11:19:43	Masculino	Quito	48	Cuarto nivel	SARS-COV-2	Creado en laboratorio	Una entidad capaz de adaptarse y evolucionar	Verdadero	21 - 30	Verdadero	Verdadero	Falso	Falso	Verdadero	Verdadero	Verdadero	Falso	Verdadero	Verdadero	Verdadero	Verdadero	Verdadero	Falso	Verdadero	Falso	Falso	Falso	Verdadero	Falso	Verdadero	Falso	Verdadero
2020-08-17 11:20:29	Masculino	QUITO	57	Tercer nivel	SARS-COV-2	No estoy seguro/a	Una entidad capaz de adaptarse y evolucionar	Verdadero	1 - 10	Verdadero	Verdadero	Falso	Falso	Verdadero	Verdadero	Verdadero	Falso	Verdadero	Verdadero	Verdadero	Verdadero	Verdadero	Verdadero	Verdadero	Falso	Falso	Falso	Verdadero	Falso	Verdadero	Falso	Verdadero	Felicitar a sus principales Directores y personal que trabaja en tan prestigioso laboratorio
2020-08-17 11:23:59	Femenino	Otavalo	44	Tercer nivel	SARS-COV-2	De origen natural	Una entidad capaz de adaptarse y evolucionar	Falso	No estoy seguro/a	Verdadero	Verdadero	Falso	Falso	Verdadero	Verdadero	Verdadero	Falso	Verdadero	Verdadero	Verdadero	Verdadero	Falso	Verdadero	Verdadero	Falso	Falso	Verdadero	Falso	Falso	Verdadero	Falso	No estoy seguro/a
2020-08-17 11:24:46	Masculino	Quito	56	Tercer nivel	SARS-COV-2	Creado en laboratorio	No estoy seguro/a	No estoy seguro/a	1 - 10	Verdadero	Verdadero	No estoy seguro/a	Falso	Verdadero	Verdadero	Verdadero	verdadero	Verdadero	Verdadero	Verdadero	No estoy seguro/a	No estoy seguro/a	No estoy seguro/a	Verdadero	verdadero	No estoy seguro/a	No estoy seguro/a	Falso	Falso	Verdadero	Falso	Verdadero
2020-08-17 11:25:15	Femenino	Quito	41	Tercer nivel	SARS-COV-2	Creado en laboratorio	No estoy seguro/a	Falso	41 - 50	Verdadero	Verdadero	Falso	Falso	Verdadero	Verdadero	Verdadero	Falso	Verdadero	Verdadero	Verdadero	Verdadero	Verdadero	No estoy seguro/a	Verdadero	Falso	Falso	Verdadero	Verdadero	Falso	Verdadero	No estoy seguro/a	Verdadero	Que las personas q presentan aintomas como gripe se deben aislar
2020-08-17 11:25:34	Masculino	quito	59	Cuarto nivel	COVID-19	De origen natural	Una entidad capaz de adaptarse y evolucionar	No estoy seguro/a	1 - 10	Verdadero	Verdadero	Falso	Falso	Verdadero	Verdadero	Verdadero	Falso	Verdadero	Verdadero	Verdadero	Verdadero	Verdadero	No estoy seguro/a	Verdadero	No estoy seguro/a	Falso	Falso	No estoy seguro/a	Falso	Verdadero	Falso	Verdadero
2020-08-17 11:27:55	Femenino	Quito	37	Cuarto nivel	SARS-COV-2	De origen natural	Una entidad capaz de adaptarse y evolucionar	No estoy seguro/a	No estoy seguro/a	Verdadero	Verdadero	No estoy seguro/a	Falso	Verdadero	Verdadero	Verdadero	Falso	Verdadero	Verdadero	Verdadero	Verdadero	Verdadero	Verdadero	Verdadero	Falso	Falso	Falso	Verdadero	Falso	Verdadero	Falso	Verdadero
2020-08-17 11:30:01	Masculino	Cotacachi	48	Bachillerato	COVID-19	Creado en laboratorio	No estoy seguro/a	Verdadero	51 - 100	Verdadero	Verdadero	Falso	Falso	Verdadero	Verdadero	Verdadero	No estoy seguro/a	Verdadero	Verdadero	Verdadero	Verdadero	Verdadero	No estoy seguro/a	No estoy seguro/a	No estoy seguro/a	No estoy seguro/a	Verdadero	Verdadero	Falso	Verdadero	Falso	Verdadero
2020-08-17 11:30:45	Masculino	Quito	45	Bachillerato	No estoy seguro/a	No estoy seguro/a	Una entidad capaz de adaptarse y evolucionar	No estoy seguro/a	No estoy seguro/a	Verdadero	Verdadero	Falso	Falso	Falso	Verdadero	Verdadero	Falso	Verdadero	Verdadero	Verdadero	Verdadero	Verdadero	No estoy seguro/a	Verdadero	Falso	Falso	Verdadero	Verdadero	Falso	Verdadero	Falso	Verdadero	Buen método para enseñar a saber más sobre está pandemia
2020-08-17 11:33:05	Masculino	quito	54	Cuarto nivel	SARS-COV-2	De origen natural	Una entidad capaz de adaptarse y evolucionar	No estoy seguro/a	1 - 10	Verdadero	Verdadero	Falso	Falso	Verdadero	Verdadero	Verdadero	Falso	Verdadero	Verdadero	Verdadero	Falso	Verdadero	Falso	Verdadero	Falso	Falso	Falso	Verdadero	Falso	Verdadero	No estoy seguro/a	Verdadero
2020-08-17 11:34:41	Femenino	Quito	33	Tercer nivel	SARS-COV-2	De origen natural	Una entidad capaz de adaptarse y evolucionar	Verdadero	1 - 10	Verdadero	Verdadero	No estoy seguro/a	Falso	Verdadero	Verdadero	Verdadero	Falso	Verdadero	Verdadero	Verdadero	Verdadero	Verdadero	Verdadero	Verdadero	Falso	Falso	Falso	Verdadero	Falso	Verdadero	Falso	No estoy seguro/a
2020-08-17 11:36:07	Femenino	Ibarra	32	Tercer nivel	SARS-COV-2	De origen natural	Una entidad capaz de adaptarse y evolucionar	Verdadero	No estoy seguro/a	Verdadero	Verdadero	Falso	Falso	Verdadero	Verdadero	Verdadero	Falso	Verdadero	Verdadero	Verdadero	Verdadero	Falso	No estoy seguro/a	Verdadero	verdadero	Falso	Verdadero	Verdadero	Falso	Verdadero	Verdadero	Verdadero
2020-08-17 11:38:35	Femenino	Quito	31	Tercer nivel	SARS-COV-2	De origen natural	Una entidad capaz de adaptarse y evolucionar	Falso	1 - 10	Verdadero	Falso	Falso	Falso	Verdadero	Verdadero	Verdadero	Falso	Verdadero	Verdadero	Verdadero	Verdadero	Verdadero	Verdadero	Verdadero	verdadero	Falso	Falso	Verdadero	Falso	Verdadero	No estoy seguro/a	Verdadero
2020-08-17 11:44:56	Femenino	Atuntaqui	49	Tercer nivel	No estoy seguro/a	Creado en laboratorio	Una entidad capaz de adaptarse y evolucionar	Verdadero	1 - 10	Verdadero	Verdadero	Falso	Falso	Verdadero	Verdadero	Verdadero	No estoy seguro/a	Verdadero	Verdadero	Verdadero	Verdadero	Verdadero	No estoy seguro/a	Verdadero	Falso	Falso	No estoy seguro/a	Verdadero	Falso	Verdadero	Falso	Verdadero	Si muchas personas se tratan son dióxido de cloro debería ser una responsabilidad del gobierno y laboratorios en investigar y buscar nuevas alternativas para el uso y mejora de mucha gente q se contagia
2020-08-17 11:51:37	Masculino	Quito	65	Cuarto nivel	SARS-COV-2	De origen natural	Una entidad capaz de adaptarse y evolucionar	Verdadero	1 - 10	Verdadero	Falso	Falso	Falso	Verdadero	Verdadero	Verdadero	Falso	Verdadero	Verdadero	Verdadero	Verdadero	Verdadero	Verdadero	No estoy seguro/a	Falso	Falso	Falso	Verdadero	No estoy seguro/a	Verdadero	Falso	Verdadero	Hay inseguridad sobre las pruebas rápidas, y que significa PCR. es Rt o solo proteína C reactiva.
2020-08-17 11:53:50	Masculino	Quito	36	Cuarto nivel	SARS-COV-2	De origen natural	Una entidad capaz de adaptarse y evolucionar	Verdadero	1 - 10	Verdadero	Verdadero	Falso	Falso	Verdadero	Verdadero	Verdadero	Falso	Verdadero	Verdadero	Verdadero	Verdadero	Verdadero	Verdadero	Verdadero	verdadero	Falso	Falso	Verdadero	Falso	Verdadero	Falso	Verdadero
2020-08-17 11:54:18	Femenino	Quito	58	Tercer nivel	SARS-COV-2	No estoy seguro/a	Una entidad capaz de adaptarse y evolucionar	Verdadero	31 - 40	Verdadero	Verdadero	No estoy seguro/a	No estoy seguro/a	Verdadero	Verdadero	Verdadero	No estoy seguro/a	Verdadero	Verdadero	Verdadero	Falso	Falso	Verdadero	Verdadero	Falso	No estoy seguro/a	Verdadero	Verdadero	Falso	Verdadero	Falso	Verdadero
2020-08-17 11:58:13	Femenino	Quito	48	Tercer nivel	SARS-COV-2	Creado en laboratorio	Un compuesto químico	No estoy seguro/a	1 - 10	Verdadero	Verdadero	Falso	Falso	Verdadero	Verdadero	Verdadero	Falso	Verdadero	Verdadero	Verdadero	Verdadero	Falso	No estoy seguro/a	Verdadero	No estoy seguro/a	Falso	Falso	Verdadero	Falso	Verdadero	No estoy seguro/a	Verdadero
2020-08-17 11:58:40	Masculino	Quito	50	Tercer nivel	SARS-COV-2	Creado en laboratorio	Una entidad capaz de adaptarse y evolucionar	Falso	1 - 10	Verdadero	Verdadero	Falso	Falso	Verdadero	Verdadero	Verdadero	Falso	Verdadero	Verdadero	Verdadero	Verdadero	Verdadero	No estoy seguro/a	Verdadero	verdadero	Falso	Falso	Verdadero	Falso	Verdadero	No estoy seguro/a	Verdadero
2020-08-17 12:00:32	Masculino	Quito	53	Bachillerato	COVID-19	Creado en laboratorio	Una entidad capaz de adaptarse y evolucionar	Falso	1 - 10	Verdadero	Verdadero	Falso	Falso	Verdadero	Verdadero	Verdadero	verdadero	Verdadero	Verdadero	Verdadero	Verdadero	Falso	Verdadero	Verdadero	verdadero	Falso	Falso	Verdadero	Falso	Verdadero	Falso	Verdadero	Hay mucha falta de colaboración por parte de la gente Un que me importa Pero la enfermedad es fatal hasta mortal
2020-08-17 12:00:33	Femenino	Quito	36	Cuarto nivel	SARS-COV-2	Creado en laboratorio	Una entidad capaz de adaptarse y evolucionar	Verdadero	1 - 10	Verdadero	Verdadero	Falso	Falso	Verdadero	Verdadero	Verdadero	Falso	Verdadero	Verdadero	Verdadero	Verdadero	Verdadero	Verdadero	Verdadero	Falso	Falso	Verdadero	Verdadero	Falso	Verdadero	Falso	Verdadero
2020-08-17 12:01:29	Femenino	QUITO	55	Cuarto nivel	SARS-COV-2	De origen natural	Una entidad capaz de adaptarse y evolucionar	Verdadero	1 - 10	Verdadero	Verdadero	Falso	Falso	Verdadero	Verdadero	Verdadero	Falso	Verdadero	Falso	Verdadero	Verdadero	Verdadero	Verdadero	Verdadero	Falso	Falso	Falso	Verdadero	Falso	Verdadero	Falso	No estoy seguro/a
2020-08-17 12:01:41	Masculino	Ibatra	50	Bachillerato	COVID-19	No estoy seguro/a	No estoy seguro/a	Verdadero	No estoy seguro/a	Verdadero	Verdadero	Falso	Falso	Verdadero	Verdadero	Verdadero	No estoy seguro/a	Verdadero	Verdadero	Verdadero	Verdadero	No estoy seguro/a	No estoy seguro/a	Verdadero	verdadero	No estoy seguro/a	No estoy seguro/a	No estoy seguro/a	Falso	Verdadero	Falso	No estoy seguro/a	Más información
2020-08-17 12:11:09	Femenino	Quito	40	Cuarto nivel	SARS-COV-2	De origen natural	Una entidad capaz de adaptarse y evolucionar	Falso	1 - 10	Verdadero	Verdadero	Falso	Falso	Verdadero	Verdadero	Verdadero	Falso	Verdadero	Verdadero	Verdadero	Verdadero	Verdadero	Verdadero	Verdadero	Falso	Falso	Falso	Verdadero	Falso	Verdadero	Falso	Falso
2020-08-17 12:14:04	Femenino	ibarra	30	Tercer nivel	SARS-COV-2	Creado en laboratorio	Una entidad capaz de adaptarse y evolucionar	Verdadero	1 - 10	Verdadero	Verdadero	Falso	Falso	Verdadero	Verdadero	Verdadero	Falso	Verdadero	Verdadero	Verdadero	Verdadero	Falso	No estoy seguro/a	Verdadero	No estoy seguro/a	Falso	Falso	Verdadero	Falso	Verdadero	Falso	Verdadero
2020-08-17 12:15:40	Masculino	Santo Domingo de los Tsachilas	53	Tercer nivel	SARS-COV-2	Creado en laboratorio	Una entidad capaz de adaptarse y evolucionar	Falso	21 - 30	Verdadero	Verdadero	Falso	Falso	Falso	Verdadero	Verdadero	Falso	Verdadero	Verdadero	Verdadero	Verdadero	Falso	Verdadero	Verdadero	verdadero	Falso	Verdadero	Falso	Falso	Verdadero	No estoy seguro/a	Falso
2020-08-17 12:18:09	Masculino	QUITO	43	Tercer nivel	SARS-COV-2	Creado en laboratorio	Una entidad capaz de adaptarse y evolucionar	Falso	1 - 10	Verdadero	No estoy seguro/a	Falso	Falso	Verdadero	Verdadero	Verdadero	Falso	Verdadero	Verdadero	Verdadero	Verdadero	Verdadero	No estoy seguro/a	Falso	Falso	Falso	Verdadero	Verdadero	Falso	Verdadero	Falso	Verdadero
2020-08-17 12:25:50	Femenino	Quito	58	Cuarto nivel	SARS-COV-2	Creado en laboratorio	Una entidad capaz de adaptarse y evolucionar	No estoy seguro/a	1 - 10	Verdadero	Verdadero	Falso	Falso	Verdadero	Verdadero	Verdadero	Falso	Verdadero	Verdadero	Verdadero	Verdadero	Falso	No estoy seguro/a	Verdadero	Falso	Falso	Falso	Verdadero	Falso	Verdadero	Falso	Verdadero
2020-08-17 12:29:00	Femenino	Ibarra	29	Tercer nivel	SARS-COV-2	No estoy seguro/a	Una entidad capaz de adaptarse y evolucionar	Falso	1 - 10	Verdadero	Verdadero	Falso	Falso	Verdadero	Verdadero	Verdadero	Falso	Verdadero	Verdadero	Verdadero	Verdadero	Falso	No estoy seguro/a	Verdadero	Falso	Falso	Verdadero	Falso	Falso	Verdadero	Verdadero	Verdadero
2020-08-17 12:29:40	Masculino	Calacali	25	Bachillerato	SARS-COV-2	Creado en laboratorio	Una entidad capaz de adaptarse y evolucionar	Verdadero	41 - 50	Verdadero	Verdadero	Falso	Falso	Verdadero	Verdadero	Verdadero	Falso	Verdadero	Verdadero	Verdadero	Verdadero	No estoy seguro/a	No estoy seguro/a	Verdadero	Falso	Falso	Verdadero	Verdadero	Falso	Verdadero	Verdadero	Verdadero	Es necesario tener conocimiento sobre este virus y principalmente no alarmarse si sale positivo
2020-08-17 12:36:43	Femenino	Ibarra	40	Bachillerato	SARS-COV-2	Creado en laboratorio	No estoy seguro/a	Verdadero	1 - 10	Verdadero	Verdadero	No estoy seguro/a	Falso	Verdadero	Verdadero	Verdadero	verdadero	Verdadero	Verdadero	Verdadero	Verdadero	Falso	Verdadero	Verdadero	Falso	Falso	No estoy seguro/a	Falso	Falso	Verdadero	No estoy seguro/a	Verdadero
2020-08-17 12:37:18	Masculino	Quito	58	Tercer nivel	SARS-COV-2	De origen natural	Una entidad capaz de adaptarse y evolucionar	Verdadero	11 - 20	Verdadero	Verdadero	Verdadero	Falso	Verdadero	Verdadero	Verdadero	Falso	Verdadero	Verdadero	Verdadero	Verdadero	Falso	Verdadero	Verdadero	Falso	Falso	Verdadero	Verdadero	Falso	Verdadero	Falso	Verdadero
2020-08-17 12:42:43	Femenino	Quito	42	Tercer nivel	SARS-COV-2	De origen natural	Una entidad capaz de adaptarse y evolucionar	Verdadero	21 - 30	Verdadero	Verdadero	Falso	Falso	Verdadero	Verdadero	Verdadero	Falso	Verdadero	Verdadero	Verdadero	Verdadero	Falso	Verdadero	Verdadero	Falso	Falso	Verdadero	Verdadero	Falso	Verdadero	Falso	Verdadero	Gracias
2020-08-17 12:45:13	Femenino	otavalo	26	Tercer nivel	SARS-COV-2	No estoy seguro/a	No estoy seguro/a	Verdadero	31 - 40	Verdadero	Verdadero	Verdadero	Falso	Verdadero	Verdadero	Verdadero	verdadero	Verdadero	Verdadero	Verdadero	Falso	Falso	No estoy seguro/a	Verdadero	Falso	Falso	Verdadero	Verdadero	Falso	Verdadero	Verdadero	Falso
2020-08-17 12:47:25	Femenino	Quito	46	Tercer nivel	SARS-COV-2	No estoy seguro/a	Una entidad capaz de adaptarse y evolucionar	Verdadero	1 - 10	Verdadero	Verdadero	Falso	Falso	Verdadero	Verdadero	Verdadero	Falso	Verdadero	Verdadero	Verdadero	Verdadero	Falso	Verdadero	Verdadero	Falso	Falso	Falso	Verdadero	Falso	Verdadero	No estoy seguro/a	Verdadero
2020-08-17 12:51:01	Masculino	Quito	41	Tercer nivel	SARS-COV-2	Creado en laboratorio	Una entidad capaz de adaptarse y evolucionar	Verdadero	1 - 10	Verdadero	Verdadero	Falso	Falso	Verdadero	Verdadero	Verdadero	Falso	Verdadero	Verdadero	Verdadero	Verdadero	Falso	Falso	Verdadero	Falso	Falso	Falso	Verdadero	Falso	Verdadero	Falso	Verdadero	Gracias su servcio
2020-08-17 12:59:07	Femenino	QUITO	42	Bachillerato	SARS-COV-2	Creado en laboratorio	Una entidad capaz de adaptarse y evolucionar	Verdadero	1 - 10	Verdadero	Verdadero	Falso	Falso	Verdadero	Verdadero	Verdadero	Falso	Verdadero	Verdadero	Verdadero	Verdadero	Falso	Verdadero	Verdadero	Falso	Falso	Falso	Verdadero	Falso	Verdadero	Falso	Verdadero
2020-08-17 13:02:10	Femenino	Quito	36	Tercer nivel	SARS-COV-2	No estoy seguro/a	Una entidad capaz de adaptarse y evolucionar	Verdadero	1 - 10	Verdadero	Verdadero	No estoy seguro/a	Falso	Verdadero	Verdadero	Verdadero	No estoy seguro/a	Verdadero	Verdadero	Verdadero	Verdadero	No estoy seguro/a	Verdadero	Verdadero	Falso	Falso	Verdadero	Verdadero	Falso	Verdadero	Falso	Verdadero
2020-08-17 13:04:52	Femenino	Quito	38	Cuarto nivel	SARS-COV-2	De origen natural	Una entidad capaz de adaptarse y evolucionar	Falso	1 - 10	Verdadero	Verdadero	Falso	Falso	Verdadero	Verdadero	Verdadero	Falso	Verdadero	Verdadero	Verdadero	Verdadero	Verdadero	Verdadero	Verdadero	Falso	Falso	Falso	Verdadero	Falso	Verdadero	Falso	Verdadero	Revisar ortografía. La pregunta de transmisión por aire estaría mal planteada debido a que si existen goticulas transportadas por este se podría dar transmisión, por ejemplo deportes, aires acondicionados, etc
2020-08-17 13:13:04	Femenino	Machachi	23	Tercer nivel	SARS-COV-2	De origen natural	Una entidad capaz de adaptarse y evolucionar	Falso	1 - 10	Verdadero	Verdadero	Falso	Falso	Verdadero	Verdadero	Verdadero	Falso	Verdadero	Verdadero	Verdadero	Verdadero	Falso	No estoy seguro/a	Verdadero	Falso	Falso	Falso	Verdadero	Falso	Verdadero	Falso	Verdadero
2020-08-17 13:13:57	Femenino	Santo Domingo	28	Cuarto nivel	SARS-COV-2	De origen natural	Una entidad capaz de adaptarse y evolucionar	Falso	11 - 20	Verdadero	Verdadero	Falso	Falso	Verdadero	Verdadero	Verdadero	Falso	Verdadero	Verdadero	Falso	Verdadero	Falso	Verdadero	Falso	verdadero	Falso	Verdadero	Verdadero	Falso	Verdadero	Falso	Verdadero
2020-08-17 13:15:38	Masculino	Ibarra	58	Bachillerato	SARS-COV-2	No estoy seguro/a	No estoy seguro/a	No estoy seguro/a	1 - 10	Verdadero	Verdadero	Falso	Falso	Verdadero	Verdadero	Verdadero	Falso	Verdadero	Verdadero	Verdadero	Verdadero	Falso	No estoy seguro/a	Falso	Falso	Falso	No estoy seguro/a	Verdadero	Falso	Verdadero	No estoy seguro/a	Verdadero
2020-08-17 13:16:12	Femenino	Quito	50	Tercer nivel	SARS-COV-2	No estoy seguro/a	No estoy seguro/a	Verdadero	1 - 10	Verdadero	Verdadero	Falso	Falso	Verdadero	Verdadero	Verdadero	No estoy seguro/a	Verdadero	Verdadero	Verdadero	Verdadero	No estoy seguro/a	Verdadero	Verdadero	Falso	Falso	Verdadero	Verdadero	Falso	Verdadero	No estoy seguro/a	Verdadero
2020-08-17 13:16:45	Femenino	Ibarra	28	Tercer nivel	SARS-COV-2	De origen natural	Una entidad capaz de adaptarse y evolucionar	Verdadero	1 - 10	Verdadero	Verdadero	Falso	Falso	Verdadero	Verdadero	Verdadero	Falso	Verdadero	Verdadero	Verdadero	Verdadero	Verdadero	Verdadero	Verdadero	Falso	Falso	Verdadero	Verdadero	Verdadero	Verdadero	Falso	Verdadero
2020-08-17 13:17:23	Femenino	Quito	35	Tercer nivel	SARS-COV-2	Creado en laboratorio	Una entidad capaz de adaptarse y evolucionar	Verdadero	11 - 20	Verdadero	Verdadero	Falso	Falso	Verdadero	Verdadero	Verdadero	Falso	Verdadero	Verdadero	Verdadero	Verdadero	Verdadero	Verdadero	Verdadero	Falso	Falso	Falso	Verdadero	Falso	Verdadero	Falso	Verdadero
2020-08-17 13:26:00	Femenino	Quito	33	Cuarto nivel	SARS-COV-2	No estoy seguro/a	Una entidad capaz de adaptarse y evolucionar	Verdadero	1 - 10	Verdadero	Verdadero	Falso	Falso	Verdadero	Verdadero	Verdadero	Falso	Verdadero	Verdadero	Verdadero	Verdadero	Verdadero	Verdadero	Verdadero	Falso	Falso	Verdadero	Verdadero	Falso	Verdadero	Falso	Verdadero
2020-08-17 13:26:44	Femenino	Quito	28	Bachillerato	COVID-19	Creado en laboratorio	Una entidad capaz de adaptarse y evolucionar	Verdadero	41 - 50	Verdadero	Verdadero	Falso	Falso	Verdadero	Verdadero	Verdadero	verdadero	Verdadero	Verdadero	Verdadero	Verdadero	Falso	Verdadero	Verdadero	Falso	Falso	Verdadero	Verdadero	Falso	Verdadero	Falso	Verdadero
2020-08-17 13:31:02	Femenino	Shushufindi	36	Tercer nivel	SARS-COV-2	Creado en laboratorio	Una entidad capaz de adaptarse y evolucionar	Verdadero	1 - 10	Verdadero	Verdadero	Falso	Falso	Verdadero	Verdadero	Verdadero	No estoy seguro/a	Verdadero	Verdadero	Verdadero	Verdadero	Falso	No estoy seguro/a	Verdadero	Falso	Falso	Verdadero	Falso	Falso	Verdadero	No estoy seguro/a	Verdadero
2020-08-17 13:41:53	Femenino	Quito	36	Bachillerato	SARS-COV-2	Creado en laboratorio	Una entidad capaz de adaptarse y evolucionar	Falso	No estoy seguro/a	Verdadero	Verdadero	Falso	Falso	Verdadero	Verdadero	Verdadero	verdadero	Verdadero	Verdadero	Verdadero	Verdadero	No estoy seguro/a	No estoy seguro/a	No estoy seguro/a	Falso	Falso	Verdadero	Verdadero	Falso	Verdadero	No estoy seguro/a	Verdadero	En los alimentos frutas verduras puede estar el virus que al toparlos nos contagien??
2020-08-17 13:42:16	Femenino	Quito	38	Tercer nivel	SARS-COV-2	Creado en laboratorio	No estoy seguro/a	Verdadero	1 - 10	Verdadero	Verdadero	Falso	Falso	Verdadero	Verdadero	Verdadero	No estoy seguro/a	Verdadero	Verdadero	Verdadero	Verdadero	Falso	No estoy seguro/a	Verdadero	verdadero	Falso	No estoy seguro/a	Verdadero	Falso	Verdadero	No estoy seguro/a	Verdadero
2020-08-17 13:44:18	Femenino	Quito	51	Tercer nivel	SARS-COV-2	Creado en laboratorio	Un complot mediático	Verdadero	11 - 20	Verdadero	Verdadero	No estoy seguro/a	Falso	Verdadero	Verdadero	Verdadero	Falso	Verdadero	Verdadero	Verdadero	Verdadero	Verdadero	No estoy seguro/a	Verdadero	Falso	Falso	Verdadero	Verdadero	Falso	Verdadero	Falso	Verdadero	Mi sugerencia sería que la vacuna sea accesible a todos para vacunarnos y prevenir la propagación en las familias tal como se hizo con la influenza
2020-08-17 13:47:39	Masculino	Quito	41	Cuarto nivel	SARS-COV-2	Creado en laboratorio	Una entidad capaz de adaptarse y evolucionar	No estoy seguro/a	11 - 20	Verdadero	Verdadero	Falso	Falso	Verdadero	Verdadero	Verdadero	Falso	Verdadero	Verdadero	Verdadero	Verdadero	Verdadero	Verdadero	Verdadero	Falso	Falso	Falso	No estoy seguro/a	Falso	Verdadero	Falso	Verdadero
2020-08-17 13:58:13	Femenino	Esmeraldas	51	Tercer nivel	No estoy seguro/a	No estoy seguro/a	No estoy seguro/a	Falso	21 - 30	Verdadero	Verdadero	No estoy seguro/a	No estoy seguro/a	Verdadero	Verdadero	Verdadero	No estoy seguro/a	Verdadero	Verdadero	Verdadero	Verdadero	No estoy seguro/a	No estoy seguro/a	No estoy seguro/a	No estoy seguro/a	No estoy seguro/a	Verdadero	Falso	Falso	Verdadero	No estoy seguro/a	No estoy seguro/a
2020-08-17 14:01:24	Femenino	Sto dgo	46	Primaria	COVID-19	No estoy seguro/a	No estoy seguro/a	No estoy seguro/a	No estoy seguro/a	No estoy seguro/a	No estoy seguro/a	Falso	No estoy seguro/a	Verdadero	Verdadero	Verdadero	No estoy seguro/a	Verdadero	Verdadero	Verdadero	Verdadero	Falso	No estoy seguro/a	No estoy seguro/a	verdadero	No estoy seguro/a	Verdadero	Falso	No estoy seguro/a	Verdadero	No estoy seguro/a	Verdadero
2020-08-17 14:12:08	Femenino	QUITO	52	Cuarto nivel	SARS-COV-2	De origen natural	Una entidad capaz de adaptarse y evolucionar	No estoy seguro/a	21 - 30	Verdadero	Verdadero	No estoy seguro/a	Falso	Verdadero	Verdadero	Verdadero	Falso	Verdadero	Verdadero	Verdadero	Verdadero	Falso	Verdadero	Verdadero	verdadero	Falso	Falso	Verdadero	Falso	Verdadero	Falso	Verdadero	GRACIAS
2020-08-17 14:16:36	Femenino	Atuntaqui	38	Bachillerato	COVID-19	De origen natural	Un compuesto químico	No estoy seguro/a	1 - 10	Verdadero	Verdadero	Falso	Verdadero	Verdadero	Verdadero	Verdadero	No estoy seguro/a	Verdadero	Verdadero	Verdadero	Verdadero	Falso	No estoy seguro/a	Verdadero	Falso	Falso	Falso	Verdadero	No estoy seguro/a	Verdadero	No estoy seguro/a	Verdadero
2020-08-17 14:21:53	Masculino	Ibarra	54	Cuarto nivel	SARS-COV-2	De origen natural	Una entidad capaz de adaptarse y evolucionar	Verdadero	21 - 30	Verdadero	Verdadero	Falso	Falso	Verdadero	Verdadero	Verdadero	Falso	Verdadero	Verdadero	Verdadero	Verdadero	Falso	Verdadero	Verdadero	Falso	Falso	Falso	Falso	Falso	Verdadero	Falso	Verdadero
2020-08-17 14:23:10	Femenino	Quito	44	Tercer nivel	SARS-COV-2	Creado en laboratorio	Una entidad capaz de adaptarse y evolucionar	No estoy seguro/a	1 - 10	Verdadero	Verdadero	No estoy seguro/a	Falso	No estoy seguro/a	Verdadero	Verdadero	Falso	Verdadero	Verdadero	Verdadero	Verdadero	No estoy seguro/a	No estoy seguro/a	Verdadero	Falso	Falso	No estoy seguro/a	Verdadero	Falso	Verdadero	Falso	No estoy seguro/a
2020-08-17 14:28:54	Femenino	Ibarra	45	Cuarto nivel	SARS-COV-2	No estoy seguro/a	Una entidad capaz de adaptarse y evolucionar	Verdadero	1 - 10	Verdadero	Verdadero	Falso	Falso	Verdadero	Verdadero	Verdadero	Falso	Verdadero	Verdadero	Verdadero	Verdadero	Verdadero	Verdadero	Verdadero	Falso	Falso	Falso	Verdadero	Falso	Verdadero	Falso	Verdadero
2020-08-17 14:50:43	Masculino	Quito y Portoviejo	49	Tercer nivel	SARS-COV-2	Creado en laboratorio	Un compuesto químico	Verdadero	1 - 10	Verdadero	Verdadero	Falso	Falso	Verdadero	Verdadero	Verdadero	Falso	Verdadero	Verdadero	Verdadero	Verdadero	Falso	Verdadero	Verdadero	Falso	Falso	No estoy seguro/a	Falso	Falso	Verdadero	Falso	Verdadero
2020-08-17 14:51:50	Masculino	Quito	48	Cuarto nivel	COVID-19	De origen natural	No estoy seguro/a	Verdadero	51 - 100	Verdadero	Verdadero	Falso	Falso	Verdadero	Verdadero	Verdadero	No estoy seguro/a	Verdadero	Verdadero	Verdadero	Verdadero	Falso	Verdadero	Verdadero	Falso	Falso	Verdadero	Verdadero	Falso	Verdadero	Falso	Verdadero
2020-08-17 15:15:06	Masculino	Ibarra	39	Cuarto nivel	SARS-COV-2	De origen natural	Una entidad capaz de adaptarse y evolucionar	Verdadero	1 - 10	Verdadero	Verdadero	Falso	Falso	Verdadero	Verdadero	Verdadero	verdadero	Verdadero	Verdadero	Verdadero	Verdadero	Falso	No estoy seguro/a	Verdadero	Falso	Falso	Verdadero	Verdadero	Falso	Verdadero	No estoy seguro/a	Verdadero
2020-08-17 15:24:21	Masculino	Ibarra	46	Tercer nivel	SARS-COV-2	De origen natural	Una entidad capaz de adaptarse y evolucionar	Falso	1 - 10	Falso	Verdadero	Falso	Falso	Verdadero	Verdadero	Verdadero	No estoy seguro/a	Verdadero	Verdadero	Verdadero	Verdadero	Falso	Verdadero	Verdadero	verdadero	Falso	Verdadero	Verdadero	Falso	Verdadero	Falso	Verdadero	No
2020-08-17 15:24:51	Masculino	Quito	57	Cuarto nivel	COVID-19	De origen natural	Una entidad capaz de adaptarse y evolucionar	Verdadero	11 - 20	Verdadero	Verdadero	Verdadero	Falso	Verdadero	Verdadero	Verdadero	Falso	Verdadero	Verdadero	Verdadero	Verdadero	Verdadero	Verdadero	Verdadero	Falso	Falso	Falso	Verdadero	Falso	Verdadero	Verdadero	Verdadero
2020-08-17 15:28:13	Masculino	QUIto	32	Cuarto nivel	SARS-COV-2	De origen natural	Una entidad capaz de adaptarse y evolucionar	Falso	1 - 10	Verdadero	Verdadero	Falso	Falso	Verdadero	Verdadero	Verdadero	Falso	Verdadero	Verdadero	Verdadero	Verdadero	Falso	Verdadero	Verdadero	Falso	Falso	Falso	Falso	Falso	Verdadero	Falso	Verdadero
2020-08-17 15:29:21	Femenino	Cuenca	22	Tercer nivel	SARS-COV-2	No estoy seguro/a	No estoy seguro/a	No estoy seguro/a	No estoy seguro/a	No estoy seguro/a	Verdadero	Falso	Falso	Verdadero	Verdadero	Verdadero	Falso	Verdadero	Verdadero	Verdadero	Verdadero	No estoy seguro/a	No estoy seguro/a	Verdadero	No estoy seguro/a	Falso	Falso	Verdadero	Falso	Verdadero	Falso	Verdadero
2020-08-17 15:39:18	Femenino	Cayambe	45	Cuarto nivel	SARS-COV-2	Creado en laboratorio	Una entidad capaz de adaptarse y evolucionar	Falso	1 - 10	Verdadero	Verdadero	Falso	Falso	Verdadero	Verdadero	Verdadero	verdadero	Verdadero	Verdadero	Verdadero	Verdadero	No estoy seguro/a	Verdadero	Verdadero	Falso	Falso	Verdadero	Verdadero	Falso	Verdadero	Verdadero	Verdadero	La información faltante es los días probables de contacto y la interpretación de los resultados
2020-08-17 15:42:53	Femenino	QUITO	40	Cuarto nivel	SARS-COV-2	Creado en laboratorio	Una entidad capaz de adaptarse y evolucionar	Verdadero	1 - 10	Verdadero	Verdadero	No estoy seguro/a	Falso	Verdadero	Verdadero	Verdadero	No estoy seguro/a	Verdadero	Verdadero	Verdadero	Verdadero	Falso	No estoy seguro/a	Verdadero	Falso	No estoy seguro/a	No estoy seguro/a	No estoy seguro/a	Falso	Verdadero	No estoy seguro/a	Verdadero
2020-08-17 15:47:44	Femenino	Quito	36	Cuarto nivel	SARS-COV-2	Creado en laboratorio	Una entidad capaz de adaptarse y evolucionar	Verdadero	21 - 30	Verdadero	Verdadero	Falso	Falso	Verdadero	Verdadero	Verdadero	Falso	Verdadero	Verdadero	Verdadero	Verdadero	Verdadero	Verdadero	Verdadero	Falso	Falso	Falso	Verdadero	Falso	Verdadero	Falso	Verdadero
2020-08-17 15:54:10	Femenino	Quito	37	Tercer nivel	SARS-COV-2	De origen natural	Una entidad capaz de adaptarse y evolucionar	Verdadero	41 - 50	Verdadero	Verdadero	Falso	Falso	Verdadero	Verdadero	Verdadero	Falso	Verdadero	Verdadero	Verdadero	Verdadero	Verdadero	Falso	Verdadero	Falso	Falso	Verdadero	Verdadero	Falso	Verdadero	Falso	Verdadero
2020-08-17 15:54:29	Masculino	Quito	21	Bachillerato	SARS-COV-2	Creado en laboratorio	Un complot mediático	Verdadero	No estoy seguro/a	Verdadero	Verdadero	No estoy seguro/a	No estoy seguro/a	Verdadero	Verdadero	Verdadero	Falso	Verdadero	Verdadero	Verdadero	Verdadero	Falso	Verdadero	Verdadero	verdadero	Verdadero	No estoy seguro/a	Verdadero	Verdadero	Verdadero	No estoy seguro/a	Verdadero
2020-08-17 16:02:55	Femenino	La Unión-Esmeraldas	38	Tercer nivel	COVID-19	Creado en laboratorio	Un complot mediático	Verdadero	No estoy seguro/a	Verdadero	Verdadero	Falso	Falso	Verdadero	Verdadero	Verdadero	Falso	Verdadero	Verdadero	Verdadero	Verdadero	Falso	Verdadero	Falso	Falso	Falso	No estoy seguro/a	Verdadero	Falso	Verdadero	Falso	Verdadero
2020-08-17 16:03:16	Femenino	Quito	46	Tercer nivel	SARS-COV-2	De origen natural	Una entidad capaz de adaptarse y evolucionar	Verdadero	1 - 10	Verdadero	Verdadero	Falso	Falso	Verdadero	Verdadero	Verdadero	Falso	Verdadero	Verdadero	Verdadero	Verdadero	Verdadero	Verdadero	Verdadero	Falso	Falso	No estoy seguro/a	Verdadero	Falso	Verdadero	Falso	Verdadero
2020-08-17 16:23:36	Masculino	Quito	23	Tercer nivel	SARS-COV-2	De origen natural	Una entidad capaz de adaptarse y evolucionar	Verdadero	1 - 10	Verdadero	Verdadero	Falso	Falso	Verdadero	Verdadero	Verdadero	Falso	Verdadero	Verdadero	Verdadero	Verdadero	No estoy seguro/a	No estoy seguro/a	No estoy seguro/a	Falso	Falso	Falso	Verdadero	Falso	Verdadero	No estoy seguro/a	Verdadero
2020-08-17 16:37:15	Femenino	Quito	31	Tercer nivel	SARS-COV-2	Creado en laboratorio	Una entidad capaz de adaptarse y evolucionar	Verdadero	No estoy seguro/a	Verdadero	Verdadero	Falso	Falso	Verdadero	Verdadero	Verdadero	No estoy seguro/a	Verdadero	Verdadero	Verdadero	Verdadero	Falso	No estoy seguro/a	Verdadero	Falso	Falso	Falso	Falso	Falso	Verdadero	Verdadero	Verdadero
2020-08-17 16:38:33	Masculino	Quito	52	Tercer nivel	SARS-COV-2	Creado en laboratorio	Una entidad capaz de adaptarse y evolucionar	No estoy seguro/a	1 - 10	Verdadero	Verdadero	Falso	No estoy seguro/a	Verdadero	Verdadero	No estoy seguro/a	No estoy seguro/a	Verdadero	Verdadero	Verdadero	Verdadero	Verdadero	No estoy seguro/a	Verdadero	Falso	Falso	Verdadero	No estoy seguro/a	Falso	Verdadero	No estoy seguro/a	Verdadero
2020-08-17 16:58:52	Femenino	Quito	63	Tercer nivel	SARS-COV-2	De origen natural	Una entidad capaz de adaptarse y evolucionar	Falso	41 - 50	Verdadero	Verdadero	Falso	Falso	Verdadero	Verdadero	Verdadero	Falso	Verdadero	Verdadero	Verdadero	Verdadero	Falso	Verdadero	Falso	Falso	Falso	Verdadero	Verdadero	Falso	Verdadero	No estoy seguro/a	Verdadero
2020-08-17 16:59:20	Femenino	Quito	62	Cuarto nivel	COVID-19	Creado en laboratorio	Una entidad capaz de adaptarse y evolucionar	Verdadero	11 - 20	Verdadero	Verdadero	Falso	Falso	Verdadero	Verdadero	Verdadero	Falso	Verdadero	Verdadero	Verdadero	Verdadero	Falso	No estoy seguro/a	Verdadero	Falso	Falso	Falso	Falso	Falso	Verdadero	Falso	Verdadero
2020-08-17 16:59:32	Femenino	Quito	62	Cuarto nivel	COVID-19	Creado en laboratorio	Una entidad capaz de adaptarse y evolucionar	Verdadero	11 - 20	Verdadero	Verdadero	Falso	Falso	Verdadero	Verdadero	Verdadero	Falso	Verdadero	Verdadero	Verdadero	Verdadero	Falso	No estoy seguro/a	Verdadero	Falso	Falso	Falso	Falso	Falso	Verdadero	Falso	Verdadero
2020-08-17 17:12:35	Femenino	Quito	28	Cuarto nivel	COVID-19	De origen natural	Una entidad capaz de adaptarse y evolucionar	Falso	11 - 20	Verdadero	Verdadero	No estoy seguro/a	Falso	Verdadero	Verdadero	Verdadero	Falso	Verdadero	Verdadero	Verdadero	Verdadero	Verdadero	No estoy seguro/a	Verdadero	Falso	No estoy seguro/a	Falso	No estoy seguro/a	Falso	Verdadero	No estoy seguro/a	Verdadero
2020-08-17 17:17:37	Femenino	Quito	45	Tercer nivel	SARS-COV-2	Creado en laboratorio	Una entidad capaz de adaptarse y evolucionar	Verdadero	41 - 50	Verdadero	Verdadero	Falso	Falso	Verdadero	Verdadero	Verdadero	Falso	Verdadero	Verdadero	Verdadero	Verdadero	Falso	Falso	Verdadero	verdadero	Falso	Falso	Verdadero	Falso	Verdadero	Falso	Verdadero
2020-08-17 17:22:47	Masculino	Quito Conocoto	66	Bachillerato	COVID-19	No estoy seguro/a	Un compuesto químico	Falso	1 - 10	Verdadero	Verdadero	Falso	Falso	Verdadero	Verdadero	Verdadero	verdadero	Verdadero	Verdadero	Verdadero	Verdadero	Falso	No estoy seguro/a	Verdadero	Falso	Falso	Verdadero	Verdadero	Falso	Verdadero	Falso	Verdadero	Autoridades que den un mayor control y se sancione a los irresponsables, campañas de concientizacion más claras y reales, dar estadísticas reales por sectores
2020-08-17 17:27:14	Masculino	La Maná	56	Bachillerato	COVID-19	De origen natural	Una entidad capaz de adaptarse y evolucionar	Falso	No estoy seguro/a	Verdadero	Verdadero	Falso	Falso	Verdadero	Verdadero	Verdadero	No estoy seguro/a	Verdadero	Verdadero	Verdadero	Verdadero	Verdadero	No estoy seguro/a	Verdadero	verdadero	Falso	Verdadero	Falso	Falso	Verdadero	Verdadero	Verdadero
2020-08-17 17:31:28	Femenino	Otavalo	39	Tercer nivel	SARS-COV-2	De origen natural	Una entidad capaz de adaptarse y evolucionar	Falso	11 - 20	Verdadero	Verdadero	Verdadero	Falso	Verdadero	Verdadero	Verdadero	Falso	Verdadero	Verdadero	Verdadero	Verdadero	Verdadero	Verdadero	Verdadero	Falso	Falso	Falso	Verdadero	Falso	Verdadero	Falso	Verdadero
2020-08-17 17:41:47	Femenino	Quito	29	Tercer nivel	SARS-COV-2	Creado en laboratorio	Una entidad capaz de adaptarse y evolucionar	Falso	21 - 30	Verdadero	Verdadero	Falso	Falso	Verdadero	Verdadero	Verdadero	Falso	Verdadero	Verdadero	Verdadero	Verdadero	Falso	Verdadero	Verdadero	Falso	Falso	Verdadero	Verdadero	Falso	Verdadero	No estoy seguro/a	Verdadero
2020-08-17 17:43:18	Femenino	Quito	33	Bachillerato	SARS-COV-2	Creado en laboratorio	Una entidad capaz de adaptarse y evolucionar	Verdadero	1 - 10	Falso	Verdadero	Falso	Falso	Verdadero	Verdadero	Verdadero	Falso	Verdadero	Verdadero	Verdadero	Verdadero	Falso	Verdadero	Falso	Falso	Verdadero	Verdadero	Verdadero	Falso	Verdadero	No estoy seguro/a	Verdadero	Mi experiencia con mi esposo no tuvo ninguno de los primeros síntomas q sé dice pero sé contagio otra cosa q sugiero que el servicio médico público haga un seguimiento constante a las personas q dan positivo por q no lo hacen un tratamiento quedamos aislados sin recibir una medicación sin saber q sé debe hacer antes y después de Esta enfermedad y pienso q mucha gente muere a causa de no recibir u…
2020-08-17 17:43:59	Masculino	Ibarra	30	Bachillerato	No estoy seguro/a	Creado en laboratorio	Una entidad capaz de adaptarse y evolucionar	Verdadero	1 - 10	Verdadero	Verdadero	Falso	Falso	Verdadero	Verdadero	Verdadero	verdadero	Verdadero	Verdadero	Verdadero	Verdadero	Falso	No estoy seguro/a	Verdadero	verdadero	Falso	Verdadero	Verdadero	Falso	Verdadero	No estoy seguro/a	Verdadero
2020-08-17 17:45:23	Masculino	Quito	42	Cuarto nivel	SARS-COV-2	De origen natural	Una entidad capaz de adaptarse y evolucionar	Verdadero	1 - 10	Verdadero	Verdadero	Falso	Falso	Verdadero	Verdadero	Verdadero	Falso	Verdadero	Verdadero	Verdadero	Verdadero	Falso	Falso	Verdadero	Falso	Falso	Falso	Verdadero	Falso	Verdadero	Falso	Verdadero
2020-08-17 17:45:26	Femenino	Quito	28	Tercer nivel	SARS-COV-2	De origen natural	Una entidad capaz de adaptarse y evolucionar	Verdadero	No estoy seguro/a	Verdadero	Verdadero	Falso	Falso	Verdadero	Verdadero	Verdadero	Falso	Verdadero	Verdadero	Verdadero	Verdadero	Falso	No estoy seguro/a	Verdadero	Falso	Falso	Verdadero	Verdadero	Falso	Verdadero	No estoy seguro/a	Verdadero
2020-08-17 17:46:26	Masculino	Quito	49	Cuarto nivel	SARS-COV-2	De origen natural	Una entidad capaz de adaptarse y evolucionar	Verdadero	1 - 10	No estoy seguro/a	Verdadero	Falso	Falso	Verdadero	Verdadero	Verdadero	Falso	Verdadero	Verdadero	Verdadero	Falso	Verdadero	Verdadero	Verdadero	Falso	Falso	Falso	Verdadero	Falso	Verdadero	Falso	Verdadero
2020-08-17 17:46:29	Masculino	Quito	32	Tercer nivel	SARS-COV-2	Creado en laboratorio	Un complot mediático	Verdadero	1 - 10	Verdadero	Verdadero	Falso	Falso	Verdadero	Verdadero	Verdadero	Falso	Verdadero	Verdadero	Verdadero	Verdadero	Falso	Verdadero	Verdadero	Falso	Falso	Falso	Verdadero	Falso	Verdadero	Falso	Verdadero
2020-08-17 17:46:32	Femenino	quito	31	Cuarto nivel	SARS-COV-2	De origen natural	Un compuesto químico	Verdadero	1 - 10	Verdadero	Verdadero	Falso	Falso	Verdadero	Verdadero	Verdadero	Falso	Verdadero	Verdadero	Verdadero	Verdadero	Falso	Verdadero	Verdadero	Falso	Falso	Falso	Verdadero	Falso	Verdadero	No estoy seguro/a	Verdadero
2020-08-17 17:46:56	Masculino	Ibarra y Quito	40	Tercer nivel	SARS-COV-2	De origen natural	Una entidad capaz de adaptarse y evolucionar	Falso	1 - 10	Verdadero	Verdadero	Falso	Falso	Verdadero	Verdadero	Verdadero	Falso	Verdadero	Verdadero	Verdadero	Verdadero	Verdadero	Verdadero	Verdadero	Falso	Falso	Falso	Verdadero	Falso	Verdadero	Falso	Falso
2020-08-17 17:46:56	Femenino	Cumbaya	22	Tercer nivel	No estoy seguro/a	De origen natural	Una entidad capaz de adaptarse y evolucionar	Falso	51 - 100	Verdadero	Verdadero	Falso	Falso	Verdadero	Verdadero	Falso	Falso	Verdadero	Verdadero	Verdadero	Verdadero	Falso	No estoy seguro/a	Verdadero	Falso	Falso	Verdadero	Falso	Falso	Verdadero	Falso	Verdadero
2020-08-17 17:47:16	Femenino	Quito	27	Cuarto nivel	SARS-COV-2	Creado en laboratorio	Una entidad capaz de adaptarse y evolucionar	Falso	1 - 10	Verdadero	Verdadero	Falso	Falso	Verdadero	Verdadero	Verdadero	Falso	Verdadero	Verdadero	Verdadero	Verdadero	Verdadero	Verdadero	Verdadero	Falso	Falso	Falso	Verdadero	Falso	Verdadero	No estoy seguro/a	Verdadero	Pienso que los datos "verídicos" presentados por las autoridades y el COE Nacional no son del todo verídicas. Además la falta de pruebas de covid y sus altos costos hace que no todas las personas infectadas se contabilicen
2020-08-17 17:47:17	Femenino	Quito	33	Tercer nivel	SARS-COV-2	Creado en laboratorio	Una entidad capaz de adaptarse y evolucionar	Falso	11 - 20	Verdadero	Verdadero	Falso	Falso	Verdadero	Verdadero	Verdadero	Falso	Verdadero	Verdadero	Verdadero	Verdadero	Falso	Verdadero	Verdadero	Falso	Falso	Verdadero	Verdadero	Falso	Verdadero	Verdadero	Verdadero	Mayor información de la enfermedad de la q ya existe
2020-08-17 17:48:05	Femenino	Quito	43	Tercer nivel	SARS-COV-2	Creado en laboratorio	Una entidad capaz de adaptarse y evolucionar	Verdadero	1 - 10	Verdadero	Verdadero	Falso	Falso	Verdadero	Falso	Falso	Falso	Verdadero	No estoy seguro/a	Verdadero	Verdadero	Falso	No estoy seguro/a	Verdadero	Falso	Falso	Falso	Verdadero	Falso	Verdadero	Falso	Verdadero
2020-08-17 17:48:26	Femenino	Ibarra	39	Tercer nivel	SARS-COV-2	Creado en laboratorio	Una entidad capaz de adaptarse y evolucionar	Verdadero	No estoy seguro/a	Verdadero	Verdadero	Verdadero	Falso	Verdadero	Verdadero	Verdadero	Falso	Verdadero	Verdadero	Verdadero	Verdadero	Falso	Verdadero	Verdadero	Falso	Falso	Verdadero	No estoy seguro/a	Falso	Verdadero	No estoy seguro/a	Verdadero
2020-08-17 17:49:10	Femenino	Quito	27	Tercer nivel	SARS-COV-2	De origen natural	Una entidad capaz de adaptarse y evolucionar	Verdadero	1 - 10	Verdadero	Verdadero	Falso	Falso	Verdadero	Verdadero	Verdadero	Falso	Verdadero	Verdadero	Verdadero	Verdadero	Falso	Verdadero	Verdadero	Falso	Falso	Falso	Verdadero	Falso	Verdadero	Falso	Verdadero
2020-08-17 17:49:12	Femenino	Quito	38	Tercer nivel	SARS-COV-2	Creado en laboratorio	Una entidad capaz de adaptarse y evolucionar	No estoy seguro/a	21 - 30	Verdadero	Verdadero	Falso	Falso	Verdadero	Verdadero	Verdadero	No estoy seguro/a	Verdadero	Verdadero	Verdadero	Verdadero	Verdadero	Verdadero	Verdadero	Falso	Falso	Verdadero	Verdadero	Falso	Verdadero	Falso	Verdadero	Excelente iniciativa
2020-08-17 17:49:33	Masculino	Quito	37	Tercer nivel	SARS-COV-2	Creado en laboratorio	Una entidad capaz de adaptarse y evolucionar	Verdadero	1 - 10	Verdadero	Verdadero	Falso	Falso	Verdadero	Verdadero	Verdadero	Falso	Verdadero	Verdadero	Verdadero	Verdadero	Falso	Verdadero	Verdadero	Falso	Falso	Verdadero	Falso	Falso	Verdadero	Falso	Verdadero	Los resultados de mi cuestionario
2020-08-17 17:49:46	Masculino	Quito	44	Cuarto nivel	SARS-COV-2	Creado en laboratorio	Una entidad capaz de adaptarse y evolucionar	Verdadero	1 - 10	Verdadero	Verdadero	Falso	Falso	Verdadero	Verdadero	Verdadero	Falso	Verdadero	Verdadero	Verdadero	Verdadero	Verdadero	No estoy seguro/a	Verdadero	Falso	Falso	Verdadero	Verdadero	Falso	Verdadero	Falso	Verdadero	Gracias
2020-08-17 17:49:52	Femenino	QUITO	53	Cuarto nivel	SARS-COV-2	No estoy seguro/a	No estoy seguro/a	Falso	No estoy seguro/a	Verdadero	Falso	Falso	Falso	Verdadero	Verdadero	Verdadero	Falso	Verdadero	Verdadero	Verdadero	Verdadero	Falso	No estoy seguro/a	Verdadero	Falso	Falso	Falso	Falso	Falso	Verdadero	Falso	Verdadero
2020-08-17 17:50:02	Femenino	santo domingo	39	Tercer nivel	No estoy seguro/a	Creado en laboratorio	Un compuesto químico	Verdadero	11 - 20	Verdadero	Verdadero	Falso	Falso	Verdadero	Verdadero	Verdadero	No estoy seguro/a	Verdadero	Verdadero	Verdadero	Verdadero	No estoy seguro/a	No estoy seguro/a	Verdadero	Falso	Falso	Verdadero	Verdadero	Falso	Verdadero	Falso	Verdadero
2020-08-17 17:50:16	Femenino	Quito	37	Cuarto nivel	SARS-COV-2	De origen natural	Una entidad capaz de adaptarse y evolucionar	Falso	11 - 20	Verdadero	Verdadero	Falso	Falso	Verdadero	Verdadero	Verdadero	verdadero	Verdadero	Verdadero	Verdadero	Verdadero	Falso	Verdadero	Verdadero	Falso	Falso	Falso	Verdadero	Falso	Verdadero	Falso	Verdadero
2020-08-17 17:50:21	Masculino	Quito	35	Cuarto nivel	SARS-COV-2	No estoy seguro/a	No estoy seguro/a	Falso	1 - 10	Verdadero	Verdadero	No estoy seguro/a	Falso	Verdadero	Verdadero	Verdadero	No estoy seguro/a	Verdadero	Verdadero	Verdadero	Verdadero	No estoy seguro/a	Verdadero	Verdadero	Falso	Falso	No estoy seguro/a	Verdadero	Falso	Verdadero	No estoy seguro/a	Verdadero
2020-08-17 17:51:04	Masculino	Quito	48	Bachillerato	SARS-COV-2	Creado en laboratorio	Un compuesto químico	No estoy seguro/a	No estoy seguro/a	Verdadero	Verdadero	No estoy seguro/a	Falso	Verdadero	Verdadero	Verdadero	No estoy seguro/a	No estoy seguro/a	Verdadero	Verdadero	Verdadero	No estoy seguro/a	No estoy seguro/a	Verdadero	Falso	Falso	Verdadero	Verdadero	Falso	Verdadero	No estoy seguro/a	Verdadero
2020-08-17 17:51:06	Masculino	Quito	56	Cuarto nivel	No estoy seguro/a	Creado en laboratorio	Una entidad capaz de adaptarse y evolucionar	Verdadero	1 - 10	Verdadero	Verdadero	Falso	Falso	Verdadero	Verdadero	Verdadero	Falso	Verdadero	Verdadero	Verdadero	Verdadero	Verdadero	Verdadero	Verdadero	verdadero	Falso	Falso	Verdadero	Falso	Verdadero	Falso	Verdadero	N/a
2020-08-17 17:51:45	Masculino	Quito	60	Cuarto nivel	SARS-COV-2	De origen natural	Una entidad capaz de adaptarse y evolucionar	Verdadero	1 - 10	Verdadero	Verdadero	Falso	Verdadero	Verdadero	Verdadero	Verdadero	Falso	Verdadero	Verdadero	Verdadero	Verdadero	Verdadero	Verdadero	Verdadero	Falso	Falso	Verdadero	Verdadero	Falso	Verdadero	Verdadero	Verdadero
2020-08-17 17:52:49	Femenino	Quito	30	Tercer nivel	SARS-COV-2	De origen natural	Una entidad capaz de adaptarse y evolucionar	Verdadero	1 - 10	Verdadero	Verdadero	Verdadero	Falso	Verdadero	Verdadero	Verdadero	Falso	Verdadero	Falso	Verdadero	Verdadero	Falso	Verdadero	Verdadero	Falso	Falso	Falso	Verdadero	Falso	Verdadero	Falso	Verdadero
2020-08-17 17:52:54	Femenino	Quito	35	Tercer nivel	SARS-COV-2	De origen natural	Una entidad capaz de adaptarse y evolucionar	Verdadero	21 - 30	Verdadero	Verdadero	Falso	Falso	Verdadero	Verdadero	Verdadero	Falso	Verdadero	Verdadero	Verdadero	Verdadero	Falso	Verdadero	Verdadero	No estoy seguro/a	Falso	Falso	Verdadero	Falso	Verdadero	No estoy seguro/a	Verdadero	Los datos a nivel Ecuador tienen un gran sesgo por lo que se debería transparentar la realidad
2020-08-17 17:53:07	Femenino	quito	27	Bachillerato	COVID-19	Creado en laboratorio	No estoy seguro/a	Verdadero	51 - 100	Verdadero	Verdadero	Verdadero	Falso	Verdadero	Verdadero	Verdadero	verdadero	Verdadero	Verdadero	Verdadero	Falso	Verdadero	No estoy seguro/a	Verdadero	Falso	Verdadero	Verdadero	Falso	Falso	Verdadero	Falso	Verdadero	muy buena
2020-08-17 17:54:23	Masculino	Quito	19	Bachillerato	SARS-COV-2	De origen natural	Una entidad capaz de adaptarse y evolucionar	No estoy seguro/a	21 - 30	Verdadero	Verdadero	No estoy seguro/a	Falso	Verdadero	Verdadero	No estoy seguro/a	No estoy seguro/a	Verdadero	Verdadero	No estoy seguro/a	Verdadero	Falso	No estoy seguro/a	Verdadero	Falso	Falso	Verdadero	No estoy seguro/a	No estoy seguro/a	Verdadero	Verdadero	Verdadero
2020-08-17 17:55:09	Masculino	Quito	19	Bachillerato	SARS-COV-2	De origen natural	Una entidad capaz de adaptarse y evolucionar	No estoy seguro/a	21 - 30	Verdadero	Verdadero	No estoy seguro/a	Falso	Verdadero	Verdadero	No estoy seguro/a	No estoy seguro/a	Verdadero	Verdadero	No estoy seguro/a	Verdadero	Falso	No estoy seguro/a	Verdadero	Falso	Falso	Verdadero	No estoy seguro/a	No estoy seguro/a	Verdadero	Verdadero	Verdadero
2020-08-17 17:55:09	Masculino	Quito	28	Tercer nivel	SARS-COV-2	De origen natural	Una entidad capaz de adaptarse y evolucionar	Falso	11 - 20	Verdadero	Verdadero	Falso	Falso	Verdadero	Verdadero	Verdadero	Falso	Verdadero	Verdadero	Verdadero	Verdadero	Falso	Falso	Verdadero	Falso	Falso	Verdadero	Verdadero	Falso	Verdadero	No estoy seguro/a	Falso
2020-08-17 17:55:12	Masculino	Quito	19	Bachillerato	SARS-COV-2	De origen natural	Una entidad capaz de adaptarse y evolucionar	No estoy seguro/a	21 - 30	Verdadero	Verdadero	No estoy seguro/a	Falso	Verdadero	Verdadero	No estoy seguro/a	No estoy seguro/a	Verdadero	Verdadero	No estoy seguro/a	Verdadero	Falso	No estoy seguro/a	Verdadero	Falso	Falso	Verdadero	No estoy seguro/a	No estoy seguro/a	Verdadero	Verdadero	Verdadero
2020-08-17 17:55:15	Masculino	Quito	44	Bachillerato	SARS-COV-2	De origen natural	Una entidad capaz de adaptarse y evolucionar	No estoy seguro/a	51 - 100	Verdadero	Verdadero	Falso	No estoy seguro/a	Verdadero	Verdadero	Verdadero	No estoy seguro/a	Verdadero	Verdadero	Verdadero	Verdadero	Falso	No estoy seguro/a	Verdadero	Falso	Falso	Verdadero	Falso	Falso	Verdadero	Falso	Verdadero	Mejorar tratamiento
2020-08-17 17:56:31	Femenino	QUITO	43	Cuarto nivel	SARS-COV-2	De origen natural	Una entidad capaz de adaptarse y evolucionar	Falso	No estoy seguro/a	Verdadero	Verdadero	Falso	Falso	Verdadero	Verdadero	Verdadero	Falso	Verdadero	Verdadero	Verdadero	Verdadero	Falso	No estoy seguro/a	Verdadero	Falso	Falso	Verdadero	Verdadero	Falso	Verdadero	Verdadero	Verdadero	Esta muy bien esta encuesta asi podemos saber cuan informados estamos del tema y sobretodo que la informacion que tengamos a mano sea la correcta gracias
2020-08-17 17:57:20	Masculino	QUITO	54	Tercer nivel	SARS-COV-2	De origen natural	Una entidad capaz de adaptarse y evolucionar	Falso	1 - 10	Verdadero	Verdadero	Falso	Falso	Verdadero	Verdadero	Verdadero	Falso	Verdadero	Verdadero	Verdadero	Verdadero	Verdadero	No estoy seguro/a	Verdadero	Falso	Falso	Verdadero	Falso	Falso	Verdadero	Falso	Verdadero
2020-08-17 17:59:13	Masculino	Quito	33	Bachillerato	SARS-COV-2	Creado en laboratorio	Una entidad capaz de adaptarse y evolucionar	No estoy seguro/a	No estoy seguro/a	Verdadero	Verdadero	No estoy seguro/a	No estoy seguro/a	Verdadero	Verdadero	Verdadero	No estoy seguro/a	Verdadero	Verdadero	No estoy seguro/a	Verdadero	No estoy seguro/a	Verdadero	Verdadero	verdadero	Falso	Verdadero	No estoy seguro/a	Falso	Verdadero	No estoy seguro/a	Verdadero	El virus se puede adherir a tu vestimenta que probabilidad existe es decir estamos en un mito o una verdad
2020-08-17 18:00:15	Masculino	Quito	43	Cuarto nivel	SARS-COV-2	Creado en laboratorio	No estoy seguro/a	Falso	1 - 10	Falso	Verdadero	Falso	Falso	Verdadero	Verdadero	Verdadero	verdadero	Verdadero	Verdadero	Verdadero	Falso	Verdadero	Falso	Falso	verdadero	Verdadero	Verdadero	Verdadero	Falso	Verdadero	Verdadero	Verdadero
2020-08-17 18:00:22	Femenino	Otavalo	33	Cuarto nivel	SARS-COV-2	Creado en laboratorio	Una entidad capaz de adaptarse y evolucionar	Falso	11 - 20	Verdadero	Verdadero	Falso	Falso	Verdadero	Verdadero	Verdadero	Falso	Verdadero	Verdadero	Verdadero	Verdadero	Falso	Verdadero	Verdadero	Falso	Falso	Falso	Verdadero	Falso	Verdadero	Falso	Verdadero
2020-08-17 18:01:04	Femenino	Quito	41	Cuarto nivel	SARS-COV-2	De origen natural	Una entidad capaz de adaptarse y evolucionar	Verdadero	1 - 10	Verdadero	Verdadero	Falso	Falso	Verdadero	Verdadero	Verdadero	No estoy seguro/a	Verdadero	Verdadero	Verdadero	Verdadero	Verdadero	Falso	Verdadero	Falso	Falso	Falso	No estoy seguro/a	Falso	Verdadero	Falso	Verdadero
2020-08-17 18:01:12	Femenino	Quito	29	Tercer nivel	SARS-COV-2	De origen natural	Una entidad capaz de adaptarse y evolucionar	Verdadero	1 - 10	Verdadero	Verdadero	Falso	Falso	Verdadero	Verdadero	Verdadero	Falso	Verdadero	Verdadero	Verdadero	Verdadero	Verdadero	Verdadero	Falso	verdadero	Falso	Falso	Verdadero	Falso	Verdadero	Falso	Verdadero
2020-08-17 18:01:35	Femenino	QUITO	41	Tercer nivel	SARS-COV-2	Creado en laboratorio	No estoy seguro/a	No estoy seguro/a	No estoy seguro/a	Verdadero	No estoy seguro/a	Falso	Falso	Verdadero	Verdadero	No estoy seguro/a	No estoy seguro/a	Verdadero	Verdadero	Verdadero	Verdadero	Verdadero	No estoy seguro/a	Verdadero	Falso	Falso	Verdadero	Verdadero	No estoy seguro/a	Verdadero	No estoy seguro/a	Verdadero
2020-08-17 18:02:11	Masculino	Quito	48	Cuarto nivel	SARS-COV-2	Creado en laboratorio	Una entidad capaz de adaptarse y evolucionar	Falso	No estoy seguro/a	Verdadero	Verdadero	Falso	Falso	Verdadero	Verdadero	Verdadero	No estoy seguro/a	Verdadero	Verdadero	Verdadero	Verdadero	Falso	No estoy seguro/a	Verdadero	Falso	Falso	Verdadero	Verdadero	Falso	Verdadero	No estoy seguro/a	Verdadero
2020-08-17 18:03:35	Masculino	Quito	28	Tercer nivel	SARS-COV-2	Creado en laboratorio	No estoy seguro/a	Falso	1 - 10	Verdadero	Verdadero	Falso	Falso	Verdadero	Verdadero	Verdadero	No estoy seguro/a	Verdadero	Verdadero	Verdadero	Verdadero	Verdadero	No estoy seguro/a	Verdadero	No estoy seguro/a	No estoy seguro/a	Verdadero	No estoy seguro/a	Falso	Verdadero	Verdadero	Verdadero
2020-08-17 18:04:17	Masculino	Quito	19	Bachillerato	SARS-COV-2	De origen natural	Una entidad capaz de adaptarse y evolucionar	Verdadero	41 - 50	Verdadero	Verdadero	No estoy seguro/a	Falso	Verdadero	Verdadero	Verdadero	No estoy seguro/a	Verdadero	Verdadero	Verdadero	Verdadero	Falso	Verdadero	Verdadero	Falso	Falso	Verdadero	Verdadero	Verdadero	Verdadero	Verdadero	Verdadero	Cuidarse. Bien. Y alimentarse.
2020-08-17 18:05:10	Femenino	Quito	27	Cuarto nivel	SARS-COV-2	De origen natural	Una entidad capaz de adaptarse y evolucionar	Falso	No estoy seguro/a	Verdadero	Verdadero	Falso	Falso	Verdadero	Verdadero	Verdadero	Falso	Verdadero	Verdadero	Verdadero	Verdadero	Verdadero	Verdadero	Verdadero	verdadero	Falso	Falso	Verdadero	Falso	Verdadero	Falso	Verdadero
2020-08-17 18:05:12	Femenino	Quito	38	Tercer nivel	COVID-19	No estoy seguro/a	Una entidad capaz de adaptarse y evolucionar	Falso	No estoy seguro/a	Falso	Verdadero	Falso	Falso	No estoy seguro/a	Verdadero	Verdadero	Falso	Verdadero	Verdadero	Verdadero	Verdadero	Falso	No estoy seguro/a	Verdadero	Falso	Falso	Falso	Verdadero	Falso	Verdadero	No estoy seguro/a	Verdadero	COVID presenta diferentes tipos de síntomas que son lo más parecidos a un resfriado
2020-08-17 18:07:37	Femenino	Quito	44	Cuarto nivel	No estoy seguro/a	De origen natural	No estoy seguro/a	Verdadero	1 - 10	Verdadero	Verdadero	Falso	Falso	Verdadero	Verdadero	Verdadero	verdadero	Verdadero	Verdadero	Verdadero	Verdadero	Falso	No estoy seguro/a	Verdadero	Falso	Verdadero	Verdadero	Falso	Falso	Verdadero	Falso	Verdadero	Tratar de ayudar a personas que tienen el virus de forma psicológica es importante
2020-08-17 18:07:57	Masculino	Quito	25	Tercer nivel	SARS-COV-2	De origen natural	Una entidad capaz de adaptarse y evolucionar	No estoy seguro/a	1 - 10	Verdadero	Verdadero	Falso	No estoy seguro/a	Verdadero	Verdadero	Verdadero	Falso	Verdadero	Verdadero	Verdadero	Verdadero	Verdadero	Verdadero	Verdadero	Falso	Falso	Falso	Falso	Falso	Verdadero	No estoy seguro/a	Verdadero
2020-08-17 18:08:16	Masculino	Quito	58	Tercer nivel	SARS-COV-2	No estoy seguro/a	No estoy seguro/a	Verdadero	1 - 10	Verdadero	Verdadero	Falso	Falso	Verdadero	Verdadero	Verdadero	Falso	Verdadero	Verdadero	Verdadero	Verdadero	Verdadero	Falso	Verdadero	Falso	Falso	Falso	Verdadero	Falso	Verdadero	Falso	Verdadero
2020-08-17 18:09:01	Femenino	Quito	37	Tercer nivel	SARS-COV-2	De origen natural	Una entidad capaz de adaptarse y evolucionar	Falso	41 - 50	Verdadero	Verdadero	Falso	Falso	Verdadero	Verdadero	Verdadero	Falso	Verdadero	Verdadero	Verdadero	Verdadero	Falso	Verdadero	Verdadero	verdadero	Falso	Falso	Verdadero	Falso	Verdadero	Falso	Verdadero
2020-08-17 18:09:07	Masculino	Guayaquil	44	Cuarto nivel	SARS-COV-2	De origen natural	Una entidad capaz de adaptarse y evolucionar	Verdadero	1 - 10	Verdadero	Verdadero	Falso	Falso	Verdadero	Verdadero	Verdadero	Falso	Verdadero	Verdadero	Verdadero	Verdadero	Falso	Falso	Verdadero	Falso	Falso	Falso	Verdadero	Falso	Verdadero	Falso	Verdadero	Buen servicio el del laboratorio
2020-08-17 18:09:14	Femenino	Quito	45	Tercer nivel	COVID-19	De origen natural	Una entidad capaz de adaptarse y evolucionar	Verdadero	21 - 30	Verdadero	Verdadero	Falso	Falso	Verdadero	Verdadero	Verdadero	Falso	Verdadero	Verdadero	Verdadero	Verdadero	Falso	Verdadero	Verdadero	Falso	Verdadero	No estoy seguro/a	Verdadero	No estoy seguro/a	Verdadero	No estoy seguro/a	Verdadero
2020-08-17 18:09:17	Masculino	San Antonio de Pichincha	59	Cuarto nivel	SARS-COV-2	De origen natural	Una entidad capaz de adaptarse y evolucionar	Verdadero	1 - 10	Verdadero	Verdadero	Verdadero	Falso	Verdadero	Verdadero	Verdadero	Falso	Verdadero	Verdadero	Verdadero	Verdadero	Verdadero	Verdadero	Verdadero	Falso	Falso	Falso	Falso	Falso	Verdadero	Falso	Verdadero	Felicitaciones porque es un medio de investigar para conocer el conocimiento de la pandemia de la comunidad sobre la trasmisión de la COVID-19
2020-08-17 18:09:58	Femenino	Quito	33	Tercer nivel	SARS-COV-2	No estoy seguro/a	Una entidad capaz de adaptarse y evolucionar	No estoy seguro/a	41 - 50	Verdadero	Verdadero	Falso	Falso	Verdadero	Verdadero	Verdadero	Falso	Verdadero	Verdadero	Verdadero	Verdadero	Falso	Verdadero	Verdadero	Falso	Falso	Falso	Falso	Falso	Verdadero	Falso	Verdadero
2020-08-17 18:10:56	Femenino	Quito	38	Cuarto nivel	SARS-COV-2	De origen natural	Una entidad capaz de adaptarse y evolucionar	No estoy seguro/a	1 - 10	Verdadero	Verdadero	Verdadero	Falso	Verdadero	Verdadero	Verdadero	Falso	Verdadero	Verdadero	Verdadero	Verdadero	Verdadero	Verdadero	Verdadero	Falso	Falso	Falso	Verdadero	Falso	Verdadero	Falso	Verdadero	La fiebre y la tos se consideran síntomas necesarios u obligatorios, sin embargo en mi caso solo presente fiebre un día y nunca tos. Hay un dolor de espalda que yo considero que es una alerta, pienso que el dolor era del pulmon es dolor, ardor y definitivo el dejar de oler y sentir sabores. También se cree que los problemas respiratorios se pueden presentar de 7 a 10 días de presentar los síntoma…
2020-08-17 18:11:06	Masculino	Quito	33	Tercer nivel	SARS-COV-2	Creado en laboratorio	Una entidad capaz de adaptarse y evolucionar	Falso	1 - 10	Verdadero	Verdadero	Falso	Falso	Verdadero	Verdadero	Verdadero	Falso	Verdadero	Verdadero	Verdadero	Verdadero	Falso	No estoy seguro/a	Verdadero	Falso	Falso	Falso	Falso	Falso	Verdadero	Verdadero	Verdadero
2020-08-17 18:11:06	Femenino	Quito	42	Tercer nivel	SARS-COV-2	De origen natural	Una entidad capaz de adaptarse y evolucionar	No estoy seguro/a	11 - 20	Verdadero	Verdadero	Verdadero	Falso	Verdadero	Verdadero	Verdadero	Falso	Verdadero	Verdadero	Verdadero	Verdadero	Falso	Verdadero	Verdadero	Falso	Falso	No estoy seguro/a	Verdadero	Falso	Verdadero	No estoy seguro/a	Verdadero
2020-08-17 18:12:05	Masculino	Quito	61	Tercer nivel	COVID-19	De origen natural	Una entidad capaz de adaptarse y evolucionar	Verdadero	1 - 10	Verdadero	Verdadero	Falso	Falso	Verdadero	Verdadero	Verdadero	Falso	Verdadero	Verdadero	Verdadero	Verdadero	Verdadero	Verdadero	Verdadero	Falso	Falso	Verdadero	Verdadero	Falso	Verdadero	Falso	Verdadero	Cuidarse mucho con las protecciones recomendadas mascarilla, lavado continuo de manos, no aglomeraciones, distanciamiento etc
2020-08-17 18:12:08	Femenino	Quito	38	Cuarto nivel	SARS-COV-2	De origen natural	Una entidad capaz de adaptarse y evolucionar	Verdadero	1 - 10	Verdadero	Verdadero	Falso	Falso	Verdadero	Verdadero	Verdadero	Falso	Verdadero	Verdadero	Verdadero	Verdadero	Verdadero	No estoy seguro/a	Verdadero	Falso	Falso	Falso	Verdadero	Falso	Verdadero	Falso	Verdadero
2020-08-17 18:12:20	Femenino	QUITO	46	Cuarto nivel	SARS-COV-2	Creado en laboratorio	Una entidad capaz de adaptarse y evolucionar	Falso	1 - 10	Verdadero	Verdadero	Falso	Falso	Verdadero	Verdadero	Verdadero	Falso	Verdadero	Falso	Verdadero	Verdadero	Falso	No estoy seguro/a	Verdadero	verdadero	Falso	Falso	Verdadero	Falso	Verdadero	Falso	Verdadero
2020-08-17 18:13:21	Femenino	Santo Domingo	33	Bachillerato	SARS-COV-2	Creado en laboratorio	Una entidad capaz de adaptarse y evolucionar	Falso	1 - 10	Verdadero	Verdadero	No estoy seguro/a	Falso	Verdadero	Verdadero	Verdadero	Falso	Verdadero	Verdadero	Verdadero	Verdadero	No estoy seguro/a	Verdadero	Verdadero	Falso	Falso	No estoy seguro/a	Verdadero	No estoy seguro/a	Verdadero	No estoy seguro/a	Verdadero
2020-08-17 18:13:27	Masculino	Quito	34	Bachillerato	SARS-COV-2	Creado en laboratorio	Una entidad capaz de adaptarse y evolucionar	Verdadero	No estoy seguro/a	Verdadero	Verdadero	Verdadero	Falso	Verdadero	Verdadero	Verdadero	No estoy seguro/a	Verdadero	Verdadero	Verdadero	Verdadero	Falso	No estoy seguro/a	Verdadero	Falso	Falso	Verdadero	Verdadero	Falso	Verdadero	No estoy seguro/a	Verdadero
2020-08-17 18:15:27	Masculino	Quito	48	Tercer nivel	SARS-COV-2	De origen natural	Una entidad capaz de adaptarse y evolucionar	Falso	1 - 10	Verdadero	Verdadero	Falso	Falso	Verdadero	Verdadero	Verdadero	Falso	Verdadero	Verdadero	Verdadero	Verdadero	No estoy seguro/a	No estoy seguro/a	Verdadero	Falso	Falso	Falso	No estoy seguro/a	Falso	Verdadero	Falso	Verdadero
2020-08-17 18:16:11	Masculino	Guamote	19	Bachillerato	SARS-COV-2	De origen natural	No estoy seguro/a	Verdadero	1 - 10	Verdadero	Verdadero	Falso	Falso	Verdadero	Verdadero	Verdadero	Falso	Verdadero	Verdadero	Verdadero	Verdadero	Falso	Verdadero	Verdadero	Falso	Falso	Falso	Falso	No estoy seguro/a	Verdadero	Verdadero	Verdadero	No. Usar el transporte. Publico y no. Tener. Aglomeración.
2020-08-17 18:16:24	Femenino	Quito	42	Tercer nivel	SARS-COV-2	Creado en laboratorio	No estoy seguro/a	Verdadero	51 - 100	Verdadero	Verdadero	Falso	No estoy seguro/a	Verdadero	Verdadero	Verdadero	Falso	Verdadero	Verdadero	Verdadero	Verdadero	Falso	No estoy seguro/a	Verdadero	Falso	Falso	Verdadero	Verdadero	Falso	Verdadero	No estoy seguro/a	Verdadero
2020-08-17 18:16:27	Femenino	Quito Cumbaya	52	Tercer nivel	SARS-COV-2	No estoy seguro/a	Una entidad capaz de adaptarse y evolucionar	No estoy seguro/a	No estoy seguro/a	Verdadero	Verdadero	Falso	Falso	Verdadero	Verdadero	Verdadero	No estoy seguro/a	Verdadero	Verdadero	Verdadero	Verdadero	Falso	Verdadero	Verdadero	Falso	Verdadero	No estoy seguro/a	Verdadero	Falso	Verdadero	No estoy seguro/a	Verdadero
2020-08-17 18:18:13	Masculino	Quito	29	Tercer nivel	No estoy seguro/a	Creado en laboratorio	No estoy seguro/a	No estoy seguro/a	1 - 10	Verdadero	Verdadero	No estoy seguro/a	Falso	Verdadero	Verdadero	Verdadero	Falso	Verdadero	Verdadero	Verdadero	Verdadero	Verdadero	No estoy seguro/a	No estoy seguro/a	Falso	No estoy seguro/a	Verdadero	Verdadero	Falso	Verdadero	No estoy seguro/a	Verdadero
2020-08-17 18:18:37	Masculino	Guamote	19	Bachillerato	SARS-COV-2	De origen natural	No estoy seguro/a	Verdadero	1 - 10	Verdadero	Verdadero	Falso	Falso	Verdadero	Verdadero	Verdadero	Falso	Verdadero	Verdadero	Verdadero	Verdadero	Falso	Verdadero	Verdadero	Falso	Falso	Falso	Falso	No estoy seguro/a	Verdadero	Verdadero	Verdadero	No. Usar el transporte. Publico y no. Tener. Aglomeración.
2020-08-17 18:18:40	Masculino	Guamote	19	Bachillerato	SARS-COV-2	De origen natural	No estoy seguro/a	Verdadero	1 - 10	Verdadero	Verdadero	Falso	Falso	Verdadero	Verdadero	Verdadero	Falso	Verdadero	Verdadero	Verdadero	Verdadero	Falso	Verdadero	Verdadero	Falso	Falso	Falso	Falso	No estoy seguro/a	Verdadero	Verdadero	Verdadero	No. Usar el transporte. Publico y no. Tener. Aglomeración.
2020-08-17 18:18:47	Masculino	QUITO	29	Tercer nivel	SARS-COV-2	De origen natural	Una entidad capaz de adaptarse y evolucionar	Verdadero	1 - 10	Verdadero	Verdadero	Verdadero	Falso	Verdadero	Verdadero	Verdadero	Falso	Verdadero	Verdadero	Verdadero	Verdadero	No estoy seguro/a	Falso	Verdadero	Falso	Falso	Falso	Verdadero	Falso	Verdadero	No estoy seguro/a	Verdadero
2020-08-17 18:19:31	Femenino	Quito	70	Bachillerato	COVID-19	De origen natural	Una entidad capaz de adaptarse y evolucionar	No estoy seguro/a	11 - 20	Verdadero	No estoy seguro/a	No estoy seguro/a	Falso	Verdadero	Verdadero	Verdadero	Falso	Verdadero	Verdadero	Verdadero	Verdadero	No estoy seguro/a	No estoy seguro/a	Verdadero	Falso	Falso	Falso	No estoy seguro/a	Falso	Verdadero	Falso	Verdadero
2020-08-17 18:19:50	Masculino	Quito	31	Cuarto nivel	SARS-COV-2	Creado en laboratorio	Una entidad capaz de adaptarse y evolucionar	Falso	1 - 10	Verdadero	Verdadero	Falso	Falso	Verdadero	Verdadero	Verdadero	Falso	Verdadero	Verdadero	Verdadero	Verdadero	Verdadero	No estoy seguro/a	Verdadero	Falso	Falso	Verdadero	Verdadero	Falso	Verdadero	No estoy seguro/a	Verdadero
2020-08-17 18:20:10	Femenino	Quito	35	Cuarto nivel	SARS-COV-2	De origen natural	Una entidad capaz de adaptarse y evolucionar	Verdadero	11 - 20	Verdadero	Verdadero	Verdadero	Falso	Verdadero	Verdadero	Verdadero	Falso	Verdadero	Verdadero	Verdadero	Verdadero	Verdadero	Verdadero	Verdadero	Falso	Falso	Falso	Verdadero	Falso	Verdadero	Falso	Verdadero
2020-08-17 18:20:18	Femenino	Quito	47	Cuarto nivel	SARS-COV-2	De origen natural	Una entidad capaz de adaptarse y evolucionar	Verdadero	1 - 10	Verdadero	Verdadero	Falso	Falso	Verdadero	Verdadero	Verdadero	Falso	Verdadero	Verdadero	Verdadero	Verdadero	No estoy seguro/a	No estoy seguro/a	Verdadero	Falso	Falso	Falso	Verdadero	Falso	Verdadero	No estoy seguro/a	Verdadero
2020-08-17 18:20:42	Masculino	Santo Domingo	25	Tercer nivel	SARS-COV-2	No estoy seguro/a	Una entidad capaz de adaptarse y evolucionar	Verdadero	1 - 10	Verdadero	Verdadero	Falso	Falso	Verdadero	Verdadero	Verdadero	Falso	Verdadero	Verdadero	Verdadero	Verdadero	Falso	Verdadero	Verdadero	Falso	Falso	Falso	Falso	Falso	Verdadero	Verdadero	Verdadero
2020-08-17 18:20:50	Femenino	Machachi	39	Bachillerato	SARS-COV-2	Creado en laboratorio	Una entidad capaz de adaptarse y evolucionar	Falso	No estoy seguro/a	Verdadero	Verdadero	Falso	Falso	Verdadero	Verdadero	Verdadero	No estoy seguro/a	Verdadero	Verdadero	Verdadero	Falso	Verdadero	Verdadero	Verdadero	Falso	No estoy seguro/a	Verdadero	Verdadero	Falso	Verdadero	Falso	Verdadero
2020-08-17 18:20:57	Femenino	Quito	37	Tercer nivel	SARS-COV-2	De origen natural	No estoy seguro/a	No estoy seguro/a	1 - 10	Verdadero	No estoy seguro/a	No estoy seguro/a	Falso	Verdadero	No estoy seguro/a	Verdadero	Falso	No estoy seguro/a	No estoy seguro/a	Verdadero	Verdadero	Falso	No estoy seguro/a	Verdadero	No estoy seguro/a	Falso	Falso	No estoy seguro/a	No estoy seguro/a	Verdadero	No estoy seguro/a	Falso
2020-08-17 18:21:07	Masculino	Quito	36	Cuarto nivel	SARS-COV-2	Creado en laboratorio	Una entidad capaz de adaptarse y evolucionar	Verdadero	1 - 10	Verdadero	Verdadero	Verdadero	Falso	Verdadero	Verdadero	Verdadero	Falso	Verdadero	Verdadero	Verdadero	Verdadero	Verdadero	Verdadero	Verdadero	Falso	Falso	Falso	Falso	Falso	Verdadero	Falso	Verdadero
2020-08-17 18:21:14	Masculino	Quito	29	Cuarto nivel	SARS-COV-2	Creado en laboratorio	Un compuesto químico	Verdadero	1 - 10	Verdadero	Verdadero	Falso	Falso	Verdadero	Verdadero	Verdadero	Falso	Verdadero	Verdadero	Verdadero	Verdadero	Falso	No estoy seguro/a	Verdadero	Falso	Falso	Falso	Verdadero	Falso	Verdadero	Falso	Verdadero	Las preguntas son muy obvias cualquier persona las puede responder se debería realizar preguntas sobre conciencia o uso de la enfermedad gracias
2020-08-17 18:22:01	Femenino	Quito	36	Cuarto nivel	SARS-COV-2	Creado en laboratorio	Una entidad capaz de adaptarse y evolucionar	Verdadero	1 - 10	Verdadero	Verdadero	Falso	Falso	Verdadero	Verdadero	Verdadero	No estoy seguro/a	Verdadero	Verdadero	Verdadero	Verdadero	Verdadero	Falso	Verdadero	Falso	Falso	Verdadero	Verdadero	Falso	Verdadero	No estoy seguro/a	Verdadero
2020-08-17 18:22:02	Femenino	Quito	70	Cuarto nivel	COVID-19	No estoy seguro/a	Una entidad capaz de adaptarse y evolucionar	Verdadero	No estoy seguro/a	Verdadero	Verdadero	Verdadero	Falso	Verdadero	Verdadero	Verdadero	Falso	Verdadero	Verdadero	Verdadero	Verdadero	Verdadero	Verdadero	Verdadero	Falso	Falso	Verdadero	Falso	No estoy seguro/a	Verdadero	No estoy seguro/a	Verdadero
2020-08-17 18:22:29	Masculino	Quito	57	Tercer nivel	SARS-COV-2	De origen natural	Una entidad capaz de adaptarse y evolucionar	Verdadero	1 - 10	Verdadero	Verdadero	Verdadero	Falso	Verdadero	Verdadero	Verdadero	Falso	Verdadero	Verdadero	Verdadero	Verdadero	Verdadero	No estoy seguro/a	Verdadero	Falso	Falso	Falso	Falso	Falso	Verdadero	No estoy seguro/a	Verdadero
2020-08-17 18:22:33	Femenino	Quito	24	Tercer nivel	SARS-COV-2	De origen natural	Una entidad capaz de adaptarse y evolucionar	Falso	1 - 10	Verdadero	Verdadero	Falso	Falso	Verdadero	Verdadero	Verdadero	Falso	Verdadero	Verdadero	Verdadero	Verdadero	No estoy seguro/a	Verdadero	Falso	Falso	Falso	Falso	Verdadero	Falso	Verdadero	Verdadero	Falso	.
2020-08-17 18:23:50	Masculino	Quito	19	Bachillerato	SARS-COV-2	De origen natural	Una entidad capaz de adaptarse y evolucionar	Verdadero	1 - 10	Verdadero	Verdadero	Falso	Falso	Verdadero	Verdadero	Verdadero	Falso	Verdadero	Falso	Verdadero	Verdadero	Falso	Verdadero	Verdadero	Falso	Falso	Falso	Verdadero	Verdadero	Verdadero	Falso	Verdadero
2020-08-17 18:24:17	Masculino	Tonsupa	60	Cuarto nivel	No estoy seguro/a	Creado en laboratorio	Un compuesto químico	Falso	1 - 10	Verdadero	Verdadero	Falso	Falso	Verdadero	Verdadero	Verdadero	Falso	Verdadero	Verdadero	Verdadero	Verdadero	Falso	No estoy seguro/a	Verdadero	Falso	Falso	Verdadero	Falso	Falso	Verdadero	Falso	Verdadero
2020-08-17 18:25:05	Femenino	Quito	27	Tercer nivel	SARS-COV-2	Creado en laboratorio	Una entidad capaz de adaptarse y evolucionar	No estoy seguro/a	11 - 20	Verdadero	Verdadero	Falso	Falso	Verdadero	Verdadero	Verdadero	Falso	Verdadero	Verdadero	Verdadero	Verdadero	Falso	Falso	Verdadero	Falso	Falso	Verdadero	Verdadero	Falso	Verdadero	No estoy seguro/a	Verdadero
2020-08-17 18:26:08	Femenino	Quito	42	Tercer nivel	SARS-COV-2	Creado en laboratorio	Una entidad capaz de adaptarse y evolucionar	Falso	No estoy seguro/a	Falso	Verdadero	No estoy seguro/a	Falso	Verdadero	Verdadero	Verdadero	verdadero	No estoy seguro/a	Verdadero	Verdadero	Verdadero	Falso	Falso	No estoy seguro/a	verdadero	Falso	Verdadero	Falso	Falso	Verdadero	Falso	Verdadero	Ya no da fiebre, me dió disentería...
2020-08-17 18:26:12	Masculino	El angel	47	Tercer nivel	SARS-COV-2	No estoy seguro/a	Una entidad capaz de adaptarse y evolucionar	Falso	1 - 10	Verdadero	Verdadero	Falso	Falso	Verdadero	Verdadero	Verdadero	No estoy seguro/a	Verdadero	Verdadero	Verdadero	Verdadero	Falso	No estoy seguro/a	Verdadero	Falso	Falso	No estoy seguro/a	Verdadero	Falso	Verdadero	Verdadero	Verdadero
2020-08-17 18:28:19	Masculino	ibarra	35	Tercer nivel	SARS-COV-2	Creado en laboratorio	No estoy seguro/a	Falso	No estoy seguro/a	Verdadero	Verdadero	Falso	Falso	Verdadero	Verdadero	Verdadero	Falso	Verdadero	Falso	Verdadero	Verdadero	Falso	No estoy seguro/a	Verdadero	Falso	Falso	Verdadero	Falso	Falso	Verdadero	No estoy seguro/a	Verdadero
2020-08-17 18:29:24	Masculino	Quito	50	Cuarto nivel	SARS-COV-2	Creado en laboratorio	Una entidad capaz de adaptarse y evolucionar	Verdadero	1 - 10	Verdadero	Verdadero	Falso	Falso	Verdadero	Verdadero	Verdadero	Falso	Verdadero	Verdadero	Verdadero	Verdadero	Verdadero	Verdadero	Verdadero	Falso	Falso	Falso	Verdadero	Falso	Verdadero	Falso	Verdadero
2020-08-17 18:30:29	Femenino	Sangolqui	39	Tercer nivel	COVID-19	Creado en laboratorio	Una entidad capaz de adaptarse y evolucionar	Verdadero	31 - 40	Verdadero	Verdadero	Falso	Falso	Verdadero	Verdadero	Verdadero	Falso	Verdadero	Verdadero	Verdadero	Verdadero	Verdadero	Verdadero	Verdadero	Falso	Falso	Verdadero	Verdadero	Falso	Verdadero	Verdadero	Verdadero	Silvia
2020-08-17 18:30:36	Femenino	Santo domingo	40	Tercer nivel	SARS-COV-2	Creado en laboratorio	Una entidad capaz de adaptarse y evolucionar	Verdadero	1 - 10	Verdadero	Verdadero	Falso	Falso	Verdadero	Verdadero	Verdadero	Falso	Verdadero	Verdadero	Verdadero	Verdadero	Verdadero	Verdadero	Verdadero	Falso	Falso	Verdadero	Verdadero	Falso	Verdadero	Falso	Verdadero
2020-08-17 18:30:52	Masculino	Quito	22	Tercer nivel	SARS-COV-2	De origen natural	Una entidad capaz de adaptarse y evolucionar	Falso	11 - 20	Verdadero	Verdadero	Falso	Falso	Verdadero	Verdadero	Verdadero	Falso	Verdadero	Verdadero	Verdadero	Verdadero	Falso	Verdadero	Verdadero	Falso	Falso	Verdadero	Falso	Falso	Verdadero	Falso	Verdadero
2020-08-17 18:31:04	Masculino	Quito	44	Bachillerato	SARS-COV-2	Creado en laboratorio	Una entidad capaz de adaptarse y evolucionar	Verdadero	1 - 10	Verdadero	Verdadero	Falso	Falso	Verdadero	Verdadero	Verdadero	Falso	Verdadero	Verdadero	Verdadero	Verdadero	Verdadero	Verdadero	Verdadero	Falso	Falso	Verdadero	Verdadero	Falso	Verdadero	Falso	Verdadero	Deberían publicar el porcentaje de falsos positivos y falsos negativos en PCR también, si tienen algún estudio de eso
2020-08-17 18:31:59	Masculino	SANTO DOMINGO	27	Tercer nivel	COVID-19	Creado en laboratorio	Una entidad capaz de adaptarse y evolucionar	Verdadero	1 - 10	Verdadero	Verdadero	Falso	Falso	Verdadero	Verdadero	Verdadero	No estoy seguro/a	Verdadero	Verdadero	Verdadero	Verdadero	Verdadero	No estoy seguro/a	Verdadero	Falso	Falso	Verdadero	Falso	Falso	Verdadero	Falso	Verdadero
2020-08-17 18:32:55	Femenino	Quito	22	Tercer nivel	SARS-COV-2	De origen natural	Una entidad capaz de adaptarse y evolucionar	Verdadero	21 - 30	Verdadero	Verdadero	Falso	Falso	Verdadero	Verdadero	Verdadero	Falso	Verdadero	Verdadero	Verdadero	Verdadero	Verdadero	Verdadero	Verdadero	Falso	Falso	Falso	Verdadero	Falso	Verdadero	No estoy seguro/a	Verdadero
2020-08-17 18:33:10	Masculino	Quito	40	Tercer nivel	SARS-COV-2	De origen natural	Una entidad capaz de adaptarse y evolucionar	Verdadero	1 - 10	Verdadero	Verdadero	Falso	Falso	Verdadero	Verdadero	Verdadero	Falso	Verdadero	Verdadero	Verdadero	Verdadero	Verdadero	Verdadero	Verdadero	Falso	Falso	Falso	Falso	Falso	Verdadero	Falso	Verdadero
2020-08-17 18:33:24	Femenino	Quito	38	Bachillerato	SARS-COV-2	No estoy seguro/a	Una entidad capaz de adaptarse y evolucionar	Verdadero	1 - 10	Falso	Verdadero	Falso	No estoy seguro/a	Verdadero	No estoy seguro/a	Verdadero	No estoy seguro/a	Falso	Verdadero	Falso	Falso	No estoy seguro/a	No estoy seguro/a	Verdadero	Falso	Falso	No estoy seguro/a	No estoy seguro/a	Falso	No estoy seguro/a	Falso	Verdadero	Estimados yo tuve Covid 19, nunca presente fiebre, tos. Tuve; dolor de cabeza y malestar general, diarrea constante, infección de vías urinarias, conjuntivitis, falta de aire en 2 ocasiones y erupciones en la piel. Tengo 2 hijos y tuve que realizar todas las actividades de casa: comida, limpieza, lavado de ropa etc Ningún otro miembro de mi familia se contagió y ocupamos el mismo baño porque no t…
2020-08-17 18:34:26	Femenino	Quito	44	Bachillerato	SARS-COV-2	Creado en laboratorio	Un complot mediático	Verdadero	21 - 30	Verdadero	Verdadero	Falso	Falso	Verdadero	Verdadero	Verdadero	Falso	Verdadero	Verdadero	Falso	Verdadero	Verdadero	Verdadero	Verdadero	Falso	Falso	No estoy seguro/a	Verdadero	Falso	Verdadero	No estoy seguro/a	Verdadero
2020-08-17 18:35:13	Masculino	Quito	19	Bachillerato	SARS-COV-2	De origen natural	Una entidad capaz de adaptarse y evolucionar	Verdadero	1 - 10	Verdadero	Verdadero	Falso	Falso	Verdadero	Verdadero	Verdadero	Falso	Verdadero	Verdadero	Verdadero	Verdadero	Falso	Verdadero	Verdadero	Falso	Falso	Falso	Falso	Falso	Verdadero	Falso	Verdadero	No tener aglomeraciones.
2020-08-17 18:35:35	Masculino	Quito	68	Cuarto nivel	SARS-COV-2	De origen natural	Una entidad capaz de adaptarse y evolucionar	Verdadero	1 - 10	Verdadero	Verdadero	Falso	Falso	Verdadero	Verdadero	Verdadero	Falso	Verdadero	Verdadero	Verdadero	Verdadero	Verdadero	Verdadero	Verdadero	verdadero	No estoy seguro/a	Falso	Verdadero	No estoy seguro/a	Verdadero	Falso	Verdadero
2020-08-17 18:35:57	Masculino	Quito	19	Bachillerato	SARS-COV-2	De origen natural	Una entidad capaz de adaptarse y evolucionar	Verdadero	1 - 10	Verdadero	Verdadero	Falso	Falso	Verdadero	Verdadero	Verdadero	Falso	Verdadero	Verdadero	Verdadero	Verdadero	Falso	Verdadero	Verdadero	Falso	Falso	Falso	Falso	Falso	Verdadero	Falso	Verdadero	No tener aglomeraciones.
2020-08-17 18:36:00	Femenino	Quito	47	Bachillerato	SARS-COV-2	De origen natural	No estoy seguro/a	Verdadero	1 - 10	Verdadero	Verdadero	Falso	Falso	Verdadero	Verdadero	Verdadero	Falso	Verdadero	Verdadero	Verdadero	Verdadero	Falso	No estoy seguro/a	Verdadero	Falso	Falso	Falso	Verdadero	Falso	Verdadero	Falso	Falso
2020-08-17 18:36:08	Masculino	Quito	19	Bachillerato	SARS-COV-2	De origen natural	Una entidad capaz de adaptarse y evolucionar	Verdadero	1 - 10	Verdadero	Verdadero	Falso	Falso	Verdadero	Verdadero	Verdadero	Falso	Verdadero	Verdadero	Verdadero	Verdadero	Falso	Verdadero	Verdadero	Falso	Falso	Falso	Falso	Falso	Verdadero	Falso	Verdadero	No tener aglomeraciones.
2020-08-17 18:36:20	Masculino	Quito	62	Bachillerato	COVID-19	Creado en laboratorio	Una entidad capaz de adaptarse y evolucionar	Falso	1 - 10	Verdadero	Verdadero	Falso	Falso	Verdadero	Verdadero	Verdadero	Falso	Verdadero	Verdadero	Verdadero	Verdadero	Verdadero	Falso	Verdadero	verdadero	Falso	Verdadero	Verdadero	Falso	Verdadero	Verdadero	Verdadero
2020-08-17 18:37:10	Masculino	Quito	41	Bachillerato	SARS-COV-2	Creado en laboratorio	Una entidad capaz de adaptarse y evolucionar	Verdadero	51 - 100	Verdadero	Verdadero	Falso	Falso	Verdadero	Verdadero	Verdadero	No estoy seguro/a	Verdadero	Verdadero	Verdadero	Verdadero	Verdadero	Verdadero	Verdadero	Falso	Falso	Verdadero	Verdadero	Falso	Verdadero	Verdadero	Verdadero
2020-08-17 18:38:25	Masculino	Quito	34	Tercer nivel	SARS-COV-2	Creado en laboratorio	Una entidad capaz de adaptarse y evolucionar	Verdadero	1 - 10	Verdadero	No estoy seguro/a	Falso	Falso	No estoy seguro/a	Verdadero	Verdadero	No estoy seguro/a	Verdadero	Verdadero	Verdadero	No estoy seguro/a	No estoy seguro/a	Verdadero	Verdadero	Falso	Verdadero	No estoy seguro/a	Falso	Falso	Verdadero	Falso	Verdadero	Tremenda desinformación es lo q hay con este puto virus
2020-08-17 18:38:54	Masculino	Quito	70	Bachillerato	COVID-19	No estoy seguro/a	Una entidad capaz de adaptarse y evolucionar	Verdadero	1 - 10	Verdadero	Verdadero	No estoy seguro/a	Falso	Verdadero	Verdadero	Verdadero	verdadero	Verdadero	Verdadero	Verdadero	Verdadero	Verdadero	Verdadero	Verdadero	Falso	No estoy seguro/a	Verdadero	Verdadero	Falso	Verdadero	No estoy seguro/a	Verdadero
2020-08-17 18:39:17	Masculino	Quito	48	Tercer nivel	SARS-COV-2	No estoy seguro/a	No estoy seguro/a	Verdadero	1 - 10	Verdadero	Verdadero	No estoy seguro/a	Falso	Verdadero	Verdadero	Verdadero	Falso	Verdadero	Verdadero	Verdadero	Verdadero	Verdadero	Verdadero	Verdadero	Falso	Falso	No estoy seguro/a	Verdadero	Falso	Verdadero	Falso	Verdadero
2020-08-17 18:39:58	Femenino	Quito	50	Tercer nivel	SARS-COV-2	De origen natural	Una entidad capaz de adaptarse y evolucionar	Verdadero	1 - 10	Verdadero	Verdadero	Falso	Falso	Verdadero	Verdadero	Verdadero	Falso	Verdadero	Verdadero	Verdadero	Verdadero	Falso	Verdadero	Verdadero	Falso	Falso	Falso	Verdadero	Falso	Verdadero	Falso	Verdadero	Este tipo de encuestas se debería realizar a toda la población posible
2020-08-17 18:40:06	Femenino	Santo Domingo de los Tsáchilas	37	Tercer nivel	COVID-19	De origen natural	Una entidad capaz de adaptarse y evolucionar	No estoy seguro/a	41 - 50	Verdadero	Verdadero	Falso	Falso	Verdadero	Verdadero	Verdadero	Falso	Verdadero	Verdadero	Verdadero	Verdadero	Falso	No estoy seguro/a	Verdadero	Falso	Falso	Verdadero	Verdadero	Falso	Verdadero	Falso	Verdadero
2020-08-17 18:40:57	Femenino	quito	62	Cuarto nivel	COVID-19	Creado en laboratorio	Un complot mediático	Verdadero	1 - 10	Verdadero	Verdadero	Falso	Falso	Verdadero	Verdadero	Verdadero	verdadero	Verdadero	Verdadero	Verdadero	Verdadero	Falso	No estoy seguro/a	Falso	No estoy seguro/a	Falso	Verdadero	Verdadero	Falso	Verdadero	No estoy seguro/a	Verdadero	Existe demasiada información a todo nivel, ya no se sabe cual es verdadera
2020-08-17 18:41:35	Femenino	Santo Domingo de los Tsáchilas	37	Tercer nivel	COVID-19	De origen natural	Una entidad capaz de adaptarse y evolucionar	No estoy seguro/a	41 - 50	Verdadero	Verdadero	Falso	Falso	Verdadero	Verdadero	Verdadero	Falso	Verdadero	Verdadero	Verdadero	Verdadero	Falso	No estoy seguro/a	Verdadero	Falso	Falso	Verdadero	Verdadero	Falso	Verdadero	Falso	Verdadero
2020-08-17 18:41:44	Masculino	Quito	38	Tercer nivel	SARS-COV-2	Creado en laboratorio	Un compuesto químico	Verdadero	No estoy seguro/a	Verdadero	Verdadero	Falso	Falso	Verdadero	Verdadero	Verdadero	Falso	Verdadero	Verdadero	Verdadero	Verdadero	Falso	No estoy seguro/a	Verdadero	Falso	Falso	Verdadero	Falso	Falso	Verdadero	No estoy seguro/a	Verdadero	Cómo laboratorios mejor servicio
2020-08-17 18:42:12	Femenino	Quito	23	Tercer nivel	SARS-COV-2	Creado en laboratorio	Una entidad capaz de adaptarse y evolucionar	Verdadero	No estoy seguro/a	Verdadero	Verdadero	Falso	Falso	Verdadero	Verdadero	Verdadero	Falso	Verdadero	Verdadero	Verdadero	Verdadero	Falso	Verdadero	Verdadero	Falso	Verdadero	Verdadero	Verdadero	Falso	Verdadero	Falso	Verdadero
2020-08-17 18:43:06	Masculino	Quito	49	Bachillerato	SARS-COV-2	Creado en laboratorio	Una entidad capaz de adaptarse y evolucionar	Verdadero	No estoy seguro/a	Verdadero	Verdadero	Falso	Falso	Verdadero	Verdadero	Verdadero	verdadero	Verdadero	Verdadero	Verdadero	Verdadero	Falso	Falso	Verdadero	Falso	Falso	Falso	Falso	Falso	Verdadero	Falso	Verdadero	Felicidades por preocuparse del pueblo que está pasando mal
2020-08-17 18:43:51	Femenino	Quito	37	Tercer nivel	SARS-COV-2	Creado en laboratorio	Una entidad capaz de adaptarse y evolucionar	Falso	41 - 50	Verdadero	Verdadero	No estoy seguro/a	Falso	Verdadero	Verdadero	Verdadero	Falso	Verdadero	Verdadero	Verdadero	Verdadero	Verdadero	Verdadero	No estoy seguro/a	Falso	Falso	Verdadero	Verdadero	Falso	Verdadero	No estoy seguro/a	Verdadero
2020-08-17 18:44:07	Femenino	Quito	47	Bachillerato	SARS-COV-2	Creado en laboratorio	Una entidad capaz de adaptarse y evolucionar	Verdadero	1 - 10	Verdadero	Verdadero	Falso	Falso	Verdadero	Verdadero	Verdadero	Falso	Verdadero	Verdadero	Verdadero	Verdadero	Verdadero	No estoy seguro/a	Verdadero	Falso	Falso	No estoy seguro/a	Verdadero	Falso	Verdadero	Falso	Verdadero
2020-08-17 18:44:20	Femenino	Mira	33	Bachillerato	SARS-COV-2	No estoy seguro/a	Una entidad capaz de adaptarse y evolucionar	Falso	1 - 10	Verdadero	Verdadero	Verdadero	Falso	Verdadero	Verdadero	Verdadero	Falso	Verdadero	Verdadero	Verdadero	Verdadero	Verdadero	No estoy seguro/a	Verdadero	Falso	Falso	Verdadero	No estoy seguro/a	Falso	Verdadero	No estoy seguro/a	Verdadero
2020-08-17 18:44:41	Masculino	Quito	24	Tercer nivel	SARS-COV-2	De origen natural	Una entidad capaz de adaptarse y evolucionar	No estoy seguro/a	No estoy seguro/a	Verdadero	No estoy seguro/a	Falso	Falso	Verdadero	Verdadero	Verdadero	Falso	Verdadero	Verdadero	Verdadero	No estoy seguro/a	Falso	Falso	Verdadero	No estoy seguro/a	Falso	No estoy seguro/a	Falso	Falso	Verdadero	No estoy seguro/a	Verdadero
2020-08-17 18:44:57	Femenino	Quito	44	Tercer nivel	SARS-COV-2	De origen natural	No estoy seguro/a	Verdadero	1 - 10	Verdadero	Verdadero	Verdadero	Verdadero	Falso	Verdadero	Verdadero	Falso	Verdadero	Verdadero	Verdadero	Verdadero	Falso	Verdadero	Verdadero	Falso	Falso	Falso	Verdadero	Falso	Verdadero	Falso	Verdadero
2020-08-17 18:46:30	Masculino	Quito	57	Bachillerato	SARS-COV-2	De origen natural	Una entidad capaz de adaptarse y evolucionar	Falso	No estoy seguro/a	Verdadero	Verdadero	Falso	Falso	Verdadero	Verdadero	Verdadero	Falso	Verdadero	Falso	Verdadero	Verdadero	Falso	Falso	Verdadero	verdadero	Falso	Verdadero	Verdadero	Falso	Verdadero	Falso	Verdadero
2020-08-17 18:47:19	Masculino	Quito	61	Cuarto nivel	SARS-COV-2	De origen natural	Una entidad capaz de adaptarse y evolucionar	Verdadero	1 - 10	Verdadero	Verdadero	Verdadero	Verdadero	Verdadero	Verdadero	Verdadero	Falso	Verdadero	Verdadero	Verdadero	Verdadero	Verdadero	Verdadero	Verdadero	Falso	Falso	Falso	Verdadero	Falso	Verdadero	Falso	Verdadero
2020-08-17 18:47:43	Femenino	Quito	44	Cuarto nivel	SARS-COV-2	De origen natural	Una entidad capaz de adaptarse y evolucionar	Verdadero	No estoy seguro/a	Verdadero	Verdadero	Falso	Falso	Verdadero	Verdadero	Falso	verdadero	Falso	Verdadero	Verdadero	Falso	Falso	Verdadero	Verdadero	Falso	Falso	Verdadero	Verdadero	Falso	Verdadero	Falso	Verdadero	1.iniciar una campania de prevencion de salud mental a todo el personal de la salud ya que al ser primera linea de contacto estan expuestos a un bornout y/o shcoknpost traumatico si son contagiados. 2. Iniciar una campania de empatia y benevolencia para los lugares donde viven las personas que trabjan en salud edificios o condominios, ya que som tratados con un acoso exhaustivo por los miedos imp…
2020-08-17 18:47:45	Femenino	Quito	22	Bachillerato	SARS-COV-2	De origen natural	Una entidad capaz de adaptarse y evolucionar	Falso	41 - 50	Verdadero	Verdadero	Falso	Falso	Verdadero	Verdadero	Verdadero	Falso	Verdadero	Verdadero	Verdadero	Falso	Verdadero	Falso	Verdadero	Falso	Falso	No estoy seguro/a	No estoy seguro/a	Falso	Verdadero	Falso	Verdadero
2020-08-17 18:48:40	Femenino	cumbaya	41	Bachillerato	SARS-COV-2	Creado en laboratorio	Una entidad capaz de adaptarse y evolucionar	No estoy seguro/a	11 - 20	Verdadero	Verdadero	Falso	Falso	Verdadero	Verdadero	Verdadero	Falso	Verdadero	Verdadero	Verdadero	Verdadero	Falso	Verdadero	Verdadero	Falso	Falso	Falso	No estoy seguro/a	Falso	Verdadero	No estoy seguro/a	Verdadero
2020-08-17 18:50:13	Masculino	Ibarra	66	Tercer nivel	COVID-19	Creado en laboratorio	Una entidad capaz de adaptarse y evolucionar	Verdadero	1 - 10	Verdadero	Verdadero	Falso	Falso	Verdadero	Verdadero	Verdadero	Falso	Verdadero	Verdadero	Verdadero	Verdadero	Falso	Verdadero	Verdadero	Falso	Falso	Falso	Verdadero	Falso	Verdadero	Falso	Falso	Todos somos responsables de la mayor o menor propagación del virus
2020-08-17 18:50:38	Femenino	Quito	27	Tercer nivel	SARS-COV-2	No estoy seguro/a	Una entidad capaz de adaptarse y evolucionar	Falso	1 - 10	Verdadero	Verdadero	Falso	Falso	Verdadero	Verdadero	Verdadero	Falso	Verdadero	Verdadero	Verdadero	Verdadero	Falso	Verdadero	Verdadero	Falso	Falso	Falso	Falso	Falso	Verdadero	Falso	Verdadero
2020-08-17 18:52:34	Femenino	quito	34	Tercer nivel	No estoy seguro/a	No estoy seguro/a	No estoy seguro/a	No estoy seguro/a	No estoy seguro/a	No estoy seguro/a	Verdadero	No estoy seguro/a	No estoy seguro/a	No estoy seguro/a	Verdadero	No estoy seguro/a	No estoy seguro/a	Verdadero	Verdadero	Verdadero	Verdadero	No estoy seguro/a	No estoy seguro/a	No estoy seguro/a	Falso	No estoy seguro/a	Verdadero	No estoy seguro/a	No estoy seguro/a	Verdadero	No estoy seguro/a	Verdadero
2020-08-17 18:53:19	Masculino	Quito	30	Bachillerato	SARS-COV-2	No estoy seguro/a	Una entidad capaz de adaptarse y evolucionar	Falso	1 - 10	Verdadero	Verdadero	Falso	Falso	Verdadero	Verdadero	Verdadero	Falso	Verdadero	Verdadero	Verdadero	Verdadero	No estoy seguro/a	Verdadero	Verdadero	Falso	Falso	Verdadero	Verdadero	Falso	Verdadero	No estoy seguro/a	Verdadero	Pregunta sobre quién es más vulnerable, hombres o mujeres?
2020-08-17 18:56:57	Masculino	Cuenca	42	Bachillerato	No estoy seguro/a	No estoy seguro/a	Una entidad capaz de adaptarse y evolucionar	Verdadero	41 - 50	Verdadero	Verdadero	Falso	No estoy seguro/a	Verdadero	Verdadero	Verdadero	Falso	Verdadero	Verdadero	Verdadero	Verdadero	Verdadero	No estoy seguro/a	Verdadero	Falso	Falso	Verdadero	No estoy seguro/a	Falso	Verdadero	Falso	Verdadero
2020-08-17 18:57:13	Masculino	QUITO	39	Bachillerato	SARS-COV-2	Creado en laboratorio	Una entidad capaz de adaptarse y evolucionar	Verdadero	No estoy seguro/a	Verdadero	Verdadero	Falso	Falso	Verdadero	Verdadero	Verdadero	No estoy seguro/a	Verdadero	Verdadero	Verdadero	Verdadero	Falso	No estoy seguro/a	Verdadero	Falso	Falso	Verdadero	Falso	Falso	Verdadero	No estoy seguro/a	Verdadero
2020-08-17 18:57:38	Masculino	QUITO	59	Cuarto nivel	SARS-COV-2	De origen natural	Una entidad capaz de adaptarse y evolucionar	Verdadero	1 - 10	Verdadero	Verdadero	Falso	Falso	Verdadero	Verdadero	Verdadero	Falso	Verdadero	Verdadero	Verdadero	Verdadero	Falso	Verdadero	Verdadero	Falso	Falso	Falso	Verdadero	Falso	Verdadero	Falso	Verdadero
2020-08-17 18:57:48	Femenino	Quito	39	Cuarto nivel	SARS-COV-2	Creado en laboratorio	Una entidad capaz de adaptarse y evolucionar	No estoy seguro/a	1 - 10	Verdadero	Verdadero	Falso	Falso	Verdadero	Verdadero	Verdadero	Falso	Verdadero	Verdadero	Verdadero	Verdadero	Verdadero	Falso	Verdadero	Falso	Falso	Verdadero	Verdadero	Falso	Verdadero	Falso	Verdadero	Gracias
2020-08-17 18:58:51	Femenino	Ibarra	60	Tercer nivel	SARS-COV-2	No estoy seguro/a	Una entidad capaz de adaptarse y evolucionar	Falso	1 - 10	Verdadero	Verdadero	Falso	Falso	Verdadero	Verdadero	Verdadero	No estoy seguro/a	Verdadero	Verdadero	Verdadero	Verdadero	Verdadero	No estoy seguro/a	No estoy seguro/a	Falso	Falso	Falso	Verdadero	Falso	Verdadero	No estoy seguro/a	Verdadero	Cuántos días deben pasar para que el covid se manifieste a partir del día de contagio? Es igual este tiempo en todas las personas?
2020-08-17 19:02:27	Masculino	Quito	47	Bachillerato	SARS-COV-2	No estoy seguro/a	No estoy seguro/a	Falso	51 - 100	Verdadero	Verdadero	No estoy seguro/a	Falso	Verdadero	Verdadero	Verdadero	No estoy seguro/a	Verdadero	Verdadero	Verdadero	Verdadero	No estoy seguro/a	No estoy seguro/a	Verdadero	Falso	Falso	Verdadero	Verdadero	Verdadero	Verdadero	Falso	Verdadero
2020-08-17 19:02:27	Masculino	Quito	50	Tercer nivel	SARS-COV-2	Creado en laboratorio	Un complot mediático	Verdadero	1 - 10	Verdadero	Verdadero	Verdadero	Falso	Verdadero	Verdadero	Verdadero	Falso	Verdadero	Verdadero	Verdadero	Verdadero	Falso	Verdadero	Verdadero	Falso	Falso	Falso	Verdadero	Falso	Verdadero	Falso	Verdadero
2020-08-17 19:02:44	Masculino	Quito	38	Tercer nivel	SARS-COV-2	Creado en laboratorio	No estoy seguro/a	Verdadero	51 - 100	Verdadero	Verdadero	Falso	Falso	Verdadero	Verdadero	Verdadero	verdadero	Verdadero	Verdadero	Verdadero	Verdadero	Verdadero	Falso	Verdadero	Falso	Falso	Verdadero	Falso	Falso	Verdadero	Falso	Verdadero
2020-08-17 19:03:28	Femenino	Quito	34	Cuarto nivel	SARS-COV-2	De origen natural	Una entidad capaz de adaptarse y evolucionar	Verdadero	1 - 10	Verdadero	Verdadero	Falso	Falso	Verdadero	Verdadero	Verdadero	Falso	Verdadero	Verdadero	Verdadero	Verdadero	Falso	Verdadero	Verdadero	Falso	Falso	Falso	Verdadero	Falso	Verdadero	Falso	Verdadero	La encuesta es muy técnica para el público en general,y existen preguntas que no están claras como por ejemplo: debe realizarse una prueba para Covid antes de regresar a trabajar?, refiriéndose al regreso luego de superar un periodo de infección o luego de levantar el aislamiento preventivo que tomó el COE nacional?
2020-08-17 19:03:42	Masculino	Santo Domingo	44	Bachillerato	SARS-COV-2	De origen natural	No estoy seguro/a	No estoy seguro/a	1 - 10	Verdadero	Verdadero	Falso	Falso	Verdadero	Verdadero	Verdadero	Falso	Verdadero	Verdadero	Verdadero	Verdadero	Falso	No estoy seguro/a	Verdadero	Falso	Falso	Falso	Verdadero	Falso	Verdadero	No estoy seguro/a	Verdadero
2020-08-17 19:04:31	Masculino	Ibarra	40	Tercer nivel	SARS-COV-2	Creado en laboratorio	Una entidad capaz de adaptarse y evolucionar	Falso	No estoy seguro/a	Verdadero	Verdadero	No estoy seguro/a	Falso	Verdadero	Verdadero	Verdadero	No estoy seguro/a	Verdadero	Verdadero	Verdadero	Verdadero	Verdadero	No estoy seguro/a	Verdadero	Falso	Falso	Verdadero	Verdadero	Falso	Verdadero	No estoy seguro/a	Verdadero
2020-08-17 19:05:06	Femenino	Quito	47	Bachillerato	SARS-COV-2	De origen natural	Una entidad capaz de adaptarse y evolucionar	Verdadero	1 - 10	Verdadero	Verdadero	Falso	Falso	Verdadero	Verdadero	Verdadero	Falso	Verdadero	Verdadero	Verdadero	Verdadero	Falso	No estoy seguro/a	Verdadero	Falso	Falso	Verdadero	Verdadero	Falso	Verdadero	Verdadero	Falso
2020-08-17 19:07:16	Femenino	Quito	28	Tercer nivel	SARS-COV-2	Creado en laboratorio	Un complot mediático	Verdadero	11 - 20	No estoy seguro/a	Verdadero	Falso	Falso	Verdadero	Verdadero	Verdadero	Falso	Verdadero	Verdadero	Verdadero	Verdadero	No estoy seguro/a	Verdadero	Verdadero	Falso	Falso	Verdadero	Verdadero	Falso	Verdadero	No estoy seguro/a	Verdadero
2020-08-17 19:07:28	Femenino	Quito	25	Tercer nivel	SARS-COV-2	Creado en laboratorio	No estoy seguro/a	Falso	No estoy seguro/a	Verdadero	Verdadero	Falso	Falso	Verdadero	Verdadero	Verdadero	No estoy seguro/a	Verdadero	Verdadero	Verdadero	Verdadero	Falso	Verdadero	Verdadero	Falso	Falso	Verdadero	Verdadero	Falso	No estoy seguro/a	Falso	Verdadero
2020-08-17 19:07:44	Femenino	Ecuador	41	Cuarto nivel	SARS-COV-2	No estoy seguro/a	Una entidad capaz de adaptarse y evolucionar	Verdadero	1 - 10	Verdadero	Verdadero	Falso	Falso	Verdadero	Verdadero	Verdadero	Falso	Verdadero	Verdadero	Verdadero	Verdadero	No estoy seguro/a	Verdadero	Verdadero	Falso	Falso	Falso	Falso	Falso	Verdadero	No estoy seguro/a	Verdadero
2020-08-17 19:10:11	Masculino	Quito	68	Tercer nivel	SARS-COV-2	No estoy seguro/a	Una entidad capaz de adaptarse y evolucionar	Verdadero	1 - 10	Verdadero	Verdadero	Falso	Verdadero	Verdadero	Verdadero	Verdadero	No estoy seguro/a	Verdadero	Verdadero	Verdadero	Verdadero	Verdadero	No estoy seguro/a	Verdadero	Falso	Falso	No estoy seguro/a	No estoy seguro/a	Falso	Verdadero	Verdadero	Verdadero
2020-08-17 19:12:52	Masculino	Quito	57	Cuarto nivel	SARS-COV-2	Creado en laboratorio	Una entidad capaz de adaptarse y evolucionar	Falso	1 - 10	Verdadero	Verdadero	Verdadero	Falso	Verdadero	Verdadero	Verdadero	Falso	Verdadero	Verdadero	Verdadero	Verdadero	Verdadero	Verdadero	Verdadero	Falso	Falso	Falso	Verdadero	Falso	Verdadero	Falso	Verdadero	Se necesita pruebas PCR u otras que tomen menos tiempo en proveer resultados, los laboratorios clínicos son muy ineficientes, al parecer estás pandemias son un negocio redondo, e inclusive, muchos falsos positivos y negativos, deberían las autoridades de control, judicializar estos casos de mala práctica profesional.
2020-08-17 19:13:06	Masculino	ibarra	39	Tercer nivel	SARS-COV-2	Creado en laboratorio	Una entidad capaz de adaptarse y evolucionar	Falso	1 - 10	Verdadero	Verdadero	Falso	Falso	Verdadero	Verdadero	Verdadero	No estoy seguro/a	Verdadero	Verdadero	Verdadero	Verdadero	Verdadero	Verdadero	Verdadero	Falso	Falso	Verdadero	Verdadero	Falso	Verdadero	Falso	Verdadero
2020-08-17 19:14:44	Femenino	Tulcan	50	Cuarto nivel	SARS-COV-2	De origen natural	Una entidad capaz de adaptarse y evolucionar	Verdadero	1 - 10	Verdadero	Verdadero	Verdadero	Falso	Verdadero	Verdadero	Verdadero	Falso	Verdadero	Verdadero	Verdadero	Verdadero	Verdadero	Verdadero	Verdadero	Falso	Falso	Falso	Verdadero	Falso	Verdadero	Falso	Verdadero	Muy buena la encuesta
2020-08-17 19:18:06	Masculino	Quito	57	Bachillerato	COVID-19	Creado en laboratorio	Una entidad capaz de adaptarse y evolucionar	Verdadero	1 - 10	Verdadero	Verdadero	Falso	Falso	Verdadero	Verdadero	Verdadero	Falso	Verdadero	Verdadero	Verdadero	Verdadero	Falso	Verdadero	Verdadero	Falso	Falso	Falso	No estoy seguro/a	Falso	Verdadero	No estoy seguro/a	Verdadero
2020-08-17 19:18:36	Masculino	Santo Domingo de los Tsachilas	36	Tercer nivel	SARS-COV-2	De origen natural	Una entidad capaz de adaptarse y evolucionar	Verdadero	51 - 100	Verdadero	Verdadero	Falso	Falso	Verdadero	Verdadero	Verdadero	Falso	Verdadero	Verdadero	Falso	Verdadero	Falso	Verdadero	Verdadero	Falso	Falso	Falso	Verdadero	Falso	Verdadero	Falso	Verdadero	El lavado de manos es muy importante también para evitar el contagio
2020-08-17 19:20:20	Femenino	Quito	31	Cuarto nivel	SARS-COV-2	Creado en laboratorio	Una entidad capaz de adaptarse y evolucionar	No estoy seguro/a	1 - 10	Verdadero	Verdadero	Falso	Falso	Verdadero	Verdadero	Verdadero	Falso	Verdadero	Verdadero	Verdadero	Verdadero	No estoy seguro/a	No estoy seguro/a	Verdadero	Falso	Falso	Verdadero	Verdadero	Falso	Verdadero	No estoy seguro/a	Verdadero
2020-08-17 19:24:39	Femenino	quito	23	Cuarto nivel	SARS-COV-2	De origen natural	Una entidad capaz de adaptarse y evolucionar	Verdadero	1 - 10	Verdadero	Verdadero	Falso	Falso	Verdadero	Verdadero	Verdadero	Falso	Verdadero	Verdadero	Verdadero	Verdadero	Verdadero	Falso	Verdadero	No estoy seguro/a	Falso	Falso	Verdadero	Falso	Verdadero	No estoy seguro/a	Verdadero
2020-08-17 19:25:56	Femenino	Quito	57	Tercer nivel	SARS-COV-2	Creado en laboratorio	Una entidad capaz de adaptarse y evolucionar	Falso	11 - 20	Verdadero	Verdadero	Falso	Falso	Verdadero	Verdadero	Verdadero	Falso	Verdadero	Falso	Verdadero	Falso	Falso	Verdadero	Verdadero	Falso	Falso	Verdadero	Verdadero	Falso	Verdadero	No estoy seguro/a	Verdadero
2020-08-17 19:26:38	Femenino	Quito	34	Tercer nivel	SARS-COV-2	De origen natural	Una entidad capaz de adaptarse y evolucionar	Verdadero	No estoy seguro/a	Verdadero	Verdadero	No estoy seguro/a	Falso	Verdadero	Verdadero	Verdadero	Falso	Verdadero	Verdadero	Verdadero	Verdadero	No estoy seguro/a	Verdadero	Verdadero	Falso	Falso	No estoy seguro/a	Verdadero	Falso	Verdadero	No estoy seguro/a	Verdadero
2020-08-17 19:27:17	Masculino	quito	48	Cuarto nivel	SARS-COV-2	No estoy seguro/a	Una entidad capaz de adaptarse y evolucionar	No estoy seguro/a	No estoy seguro/a	Verdadero	Verdadero	Falso	No estoy seguro/a	Verdadero	Verdadero	Verdadero	Falso	Verdadero	Verdadero	Verdadero	Verdadero	Verdadero	No estoy seguro/a	Verdadero	Falso	Falso	Falso	Falso	No estoy seguro/a	Verdadero	No estoy seguro/a	Verdadero
2020-08-17 19:27:53	Femenino	Quito	41	Primaria	SARS-COV-2	Creado en laboratorio	No estoy seguro/a	Verdadero	1 - 10	Verdadero	Verdadero	Verdadero	Falso	Verdadero	Verdadero	Verdadero	Falso	Verdadero	Verdadero	Verdadero	Verdadero	Falso	Verdadero	Verdadero	Falso	Falso	Verdadero	Verdadero	Falso	Verdadero	Falso	Verdadero	Que se crean afiches volantes con más información en las paradas buses transporte públicos que se deben abrir ventanas los lugares con más probabilidad de infectarse y tiempos que dura la infección por covid 19.
2020-08-17 19:29:23	Femenino	Quito	49	Cuarto nivel	SARS-COV-2	De origen natural	Una entidad capaz de adaptarse y evolucionar	Verdadero	11 - 20	Verdadero	Verdadero	Falso	Falso	Verdadero	Verdadero	Verdadero	Falso	Verdadero	Verdadero	Verdadero	Verdadero	Falso	No estoy seguro/a	Verdadero	No estoy seguro/a	Falso	Falso	Verdadero	Falso	Verdadero	Falso	No estoy seguro/a	Ninguna de las preguntas hace referencia a los asintómaticos o los falsos positivos
2020-08-17 19:30:27	Femenino	Ibarra	45	Tercer nivel	SARS-COV-2	Creado en laboratorio	Una entidad capaz de adaptarse y evolucionar	No estoy seguro/a	1 - 10	Verdadero	Verdadero	Falso	Falso	Verdadero	Falso	Verdadero	Falso	Verdadero	Verdadero	Verdadero	Verdadero	No estoy seguro/a	No estoy seguro/a	Verdadero	No estoy seguro/a	Falso	No estoy seguro/a	Verdadero	Falso	Verdadero	No estoy seguro/a	Verdadero
2020-08-17 19:32:09	Masculino	Quito	37	Cuarto nivel	COVID-19	Creado en laboratorio	Una entidad capaz de adaptarse y evolucionar	Verdadero	1 - 10	Verdadero	Verdadero	Falso	Falso	Verdadero	Verdadero	Verdadero	Falso	Verdadero	Verdadero	Verdadero	Verdadero	Falso	Verdadero	Verdadero	Falso	Falso	Falso	Verdadero	Falso	Verdadero	No estoy seguro/a	Verdadero
2020-08-17 19:32:40	Masculino	Quito	33	Cuarto nivel	COVID-19	De origen natural	Una entidad capaz de adaptarse y evolucionar	Verdadero	1 - 10	Verdadero	Verdadero	Falso	Falso	Verdadero	Verdadero	Verdadero	Falso	Verdadero	Verdadero	Verdadero	Verdadero	No estoy seguro/a	Verdadero	Verdadero	Falso	Falso	Falso	Verdadero	Falso	Verdadero	Falso	Verdadero
2020-08-17 19:34:47	Masculino	Quito	33	Tercer nivel	SARS-COV-2	Creado en laboratorio	Una entidad capaz de adaptarse y evolucionar	Verdadero	1 - 10	Verdadero	Verdadero	Falso	Falso	Verdadero	Falso	Verdadero	Falso	Verdadero	Verdadero	Verdadero	Falso	Falso	No estoy seguro/a	Verdadero	Falso	Falso	Verdadero	Verdadero	Falso	Verdadero	Falso	Verdadero
2020-08-17 19:34:48	Masculino	Quito	63	Bachillerato	SARS-COV-2	No estoy seguro/a	No estoy seguro/a	Verdadero	No estoy seguro/a	Verdadero	Verdadero	No estoy seguro/a	Falso	Verdadero	Verdadero	Verdadero	No estoy seguro/a	Verdadero	Verdadero	Verdadero	Verdadero	Falso	No estoy seguro/a	Verdadero	Falso	Falso	Falso	No estoy seguro/a	Falso	Verdadero	Falso	Verdadero
2020-08-17 19:36:50	Masculino	Quito	54	Cuarto nivel	SARS-COV-2	De origen natural	Una entidad capaz de adaptarse y evolucionar	Falso	1 - 10	Verdadero	Verdadero	Falso	Falso	Verdadero	Verdadero	Verdadero	Falso	Verdadero	Verdadero	Verdadero	Verdadero	Verdadero	No estoy seguro/a	Verdadero	verdadero	Falso	Verdadero	Verdadero	Falso	Verdadero	No estoy seguro/a	Verdadero
2020-08-17 19:37:40	Masculino	Quito	25	Tercer nivel	SARS-COV-2	Creado en laboratorio	Una entidad capaz de adaptarse y evolucionar	Falso	51 - 100	Falso	Verdadero	Verdadero	Falso	Verdadero	Verdadero	Verdadero	Falso	Verdadero	Verdadero	Verdadero	Verdadero	Verdadero	Verdadero	Verdadero	Falso	Falso	Verdadero	Verdadero	Falso	Verdadero	Falso	Verdadero
2020-08-17 19:37:49	Femenino	Quito	41	Primaria	SARS-COV-2	De origen natural	Una entidad capaz de adaptarse y evolucionar	Verdadero	1 - 10	Verdadero	Verdadero	Falso	Falso	Verdadero	Verdadero	Verdadero	Falso	Verdadero	Verdadero	Verdadero	Verdadero	Falso	Verdadero	Verdadero	Falso	Falso	Falso	Falso	Falso	Verdadero	Falso	Verdadero
2020-08-17 19:38:02	Masculino	Quito	28	Tercer nivel	SARS-COV-2	No estoy seguro/a	Una entidad capaz de adaptarse y evolucionar	No estoy seguro/a	No estoy seguro/a	Verdadero	Verdadero	Falso	Falso	Verdadero	Verdadero	Verdadero	Falso	Verdadero	Verdadero	Verdadero	Verdadero	Verdadero	Verdadero	Falso	Falso	No estoy seguro/a	No estoy seguro/a	Verdadero	Falso	Verdadero	No estoy seguro/a	Verdadero	Mayor charla y guía
2020-08-17 19:39:00	Masculino	Quito	46	Tercer nivel	COVID-19	De origen natural	Una entidad capaz de adaptarse y evolucionar	Verdadero	1 - 10	Verdadero	Verdadero	Falso	Falso	Verdadero	Verdadero	Verdadero	verdadero	Verdadero	No estoy seguro/a	Verdadero	Verdadero	Verdadero	No estoy seguro/a	Verdadero	Falso	No estoy seguro/a	No estoy seguro/a	Falso	Falso	Verdadero	No estoy seguro/a	Verdadero	Gracias
2020-08-17 19:40:08	Femenino	Quito	53	Cuarto nivel	SARS-COV-2	De origen natural	Una entidad capaz de adaptarse y evolucionar	Verdadero	1 - 10	Verdadero	Verdadero	No estoy seguro/a	Falso	Verdadero	Verdadero	Verdadero	Falso	Verdadero	Verdadero	Verdadero	Falso	Verdadero	Verdadero	Verdadero	verdadero	Falso	Falso	Verdadero	Falso	Verdadero	Falso	Falso
2020-08-17 19:40:26	Femenino	Quito	40	Tercer nivel	SARS-COV-2	No estoy seguro/a	Una entidad capaz de adaptarse y evolucionar	Verdadero	1 - 10	Verdadero	Verdadero	Falso	Falso	Verdadero	Verdadero	Verdadero	Falso	Verdadero	Verdadero	Verdadero	Verdadero	Falso	Falso	Verdadero	Falso	Falso	Falso	Verdadero	Falso	Verdadero	No estoy seguro/a	Verdadero
2020-08-17 19:45:47	Masculino	Puembo	34	Cuarto nivel	No estoy seguro/a	Creado en laboratorio	Una entidad capaz de adaptarse y evolucionar	Verdadero	No estoy seguro/a	Verdadero	Verdadero	Verdadero	No estoy seguro/a	Verdadero	Verdadero	Verdadero	Falso	Verdadero	Verdadero	Falso	Verdadero	No estoy seguro/a	Verdadero	Verdadero	verdadero	Verdadero	Verdadero	Verdadero	Falso	Verdadero	No estoy seguro/a	Verdadero
2020-08-17 19:45:54	Femenino	Quito	43	Tercer nivel	SARS-COV-2	De origen natural	No estoy seguro/a	Verdadero	No estoy seguro/a	Verdadero	Verdadero	No estoy seguro/a	Falso	Verdadero	Verdadero	Verdadero	No estoy seguro/a	Verdadero	Verdadero	Verdadero	Verdadero	Falso	No estoy seguro/a	Verdadero	Falso	Falso	Falso	Verdadero	Falso	Verdadero	No estoy seguro/a	Verdadero
2020-08-17 19:46:19	Femenino	Quito	33	Tercer nivel	SARS-COV-2	No estoy seguro/a	Una entidad capaz de adaptarse y evolucionar	No estoy seguro/a	41 - 50	Verdadero	Verdadero	Falso	Falso	Verdadero	Verdadero	Verdadero	Falso	Verdadero	Verdadero	Verdadero	Verdadero	Falso	Verdadero	Verdadero	Falso	Falso	Falso	Falso	Falso	Verdadero	Falso	Verdadero
2020-08-17 19:46:46	Masculino	Quito	44	Bachillerato	SARS-COV-2	Creado en laboratorio	Una entidad capaz de adaptarse y evolucionar	Verdadero	1 - 10	Verdadero	Verdadero	Falso	Falso	Verdadero	Verdadero	Verdadero	Falso	Verdadero	Verdadero	Verdadero	Verdadero	Verdadero	Verdadero	Verdadero	Falso	Falso	Verdadero	Verdadero	Falso	Verdadero	Falso	Verdadero	Deberían publicar el porcentaje de falsos positivos y falsos negativos en PCR también, si tienen algún estudio de eso
2020-08-17 19:46:46	Masculino	Ecuador	11	Primaria	SARS-COV-2	De origen natural	Una entidad capaz de adaptarse y evolucionar	Verdadero	1 - 10	Verdadero	Verdadero	Verdadero	Falso	Verdadero	Verdadero	Verdadero	Falso	Verdadero	Verdadero	Verdadero	Verdadero	Verdadero	Falso	Verdadero	Falso	Falso	Falso	Falso	Verdadero	Verdadero	Falso	Verdadero
2020-08-17 19:47:32	Femenino	Quito	59	Tercer nivel	SARS-COV-2	De origen natural	Una entidad capaz de adaptarse y evolucionar	Verdadero	No estoy seguro/a	Verdadero	Verdadero	No estoy seguro/a	Falso	Verdadero	Verdadero	Verdadero	Falso	Verdadero	Verdadero	Verdadero	Verdadero	Verdadero	Verdadero	Verdadero	Falso	Falso	Falso	Verdadero	Falso	Verdadero	Falso	Verdadero
2020-08-17 19:48:07	Femenino	Quito	27	Tercer nivel	SARS-COV-2	Creado en laboratorio	No estoy seguro/a	No estoy seguro/a	21 - 30	Verdadero	Verdadero	Falso	Falso	Verdadero	Verdadero	No estoy seguro/a	Falso	Verdadero	Verdadero	Verdadero	Verdadero	Falso	Falso	Verdadero	Falso	Falso	Falso	No estoy seguro/a	Falso	Verdadero	Verdadero	Verdadero
2020-08-17 19:52:35	Femenino	Santo Domingo	18	Bachillerato	SARS-COV-2	No estoy seguro/a	Una entidad capaz de adaptarse y evolucionar	Verdadero	1 - 10	Verdadero	Verdadero	Falso	Falso	Verdadero	Verdadero	Verdadero	Falso	Verdadero	Verdadero	Verdadero	Verdadero	Falso	Verdadero	Verdadero	Falso	Falso	Falso	Verdadero	Falso	Verdadero	Falso	Verdadero
2020-08-17 19:53:03	Masculino	QUITO	33	Tercer nivel	SARS-COV-2	De origen natural	Una entidad capaz de adaptarse y evolucionar	No estoy seguro/a	1 - 10	Verdadero	Verdadero	Verdadero	No estoy seguro/a	Verdadero	Verdadero	Verdadero	Falso	Verdadero	Verdadero	Verdadero	Verdadero	Verdadero	No estoy seguro/a	Verdadero	Falso	Falso	Verdadero	Verdadero	Falso	Verdadero	No estoy seguro/a	Verdadero
2020-08-17 19:53:28	Femenino	Quito	43	Tercer nivel	SARS-COV-2	De origen natural	No estoy seguro/a	Verdadero	31 - 40	Verdadero	Verdadero	Falso	Falso	Verdadero	Verdadero	Verdadero	verdadero	Verdadero	Verdadero	Verdadero	Verdadero	Falso	Verdadero	Verdadero	Falso	Falso	Verdadero	Verdadero	Falso	Verdadero	No estoy seguro/a	Verdadero
2020-08-17 19:53:34	Femenino	MACHACHI	37	Tercer nivel	SARS-COV-2	Creado en laboratorio	Un compuesto químico	Verdadero	51 - 100	Verdadero	Verdadero	Falso	Falso	Verdadero	Verdadero	Falso	verdadero	Verdadero	Verdadero	Falso	Verdadero	Falso	Verdadero	Verdadero	verdadero	Falso	Verdadero	Falso	Falso	Verdadero	Falso	Verdadero	CUIDARNOS MUCHO CON MASCARILLA, LAVADO DE MANOS Y DISTANCIAMIENTO
2020-08-17 19:53:50	Femenino	QUITO	40	Cuarto nivel	SARS-COV-2	De origen natural	Una entidad capaz de adaptarse y evolucionar	Verdadero	51 - 100	Verdadero	Verdadero	Falso	Falso	Verdadero	Verdadero	Verdadero	Falso	Verdadero	Verdadero	Verdadero	Verdadero	Verdadero	Verdadero	Verdadero	Falso	Falso	Falso	Verdadero	Falso	Verdadero	No estoy seguro/a	Verdadero
2020-08-17 19:56:19	Femenino	Quito	21	Tercer nivel	SARS-COV-2	Creado en laboratorio	Una entidad capaz de adaptarse y evolucionar	Verdadero	1 - 10	Verdadero	Verdadero	Falso	Falso	Verdadero	Verdadero	Verdadero	Falso	Verdadero	Verdadero	Verdadero	Verdadero	Falso	Verdadero	Verdadero	Falso	Falso	Falso	Verdadero	Falso	Verdadero	No estoy seguro/a	Verdadero
2020-08-17 19:57:15	Masculino	Quito	60	Tercer nivel	SARS-COV-2	De origen natural	Una entidad capaz de adaptarse y evolucionar	Falso	1 - 10	Verdadero	Verdadero	Falso	Falso	Verdadero	Verdadero	Verdadero	Falso	Verdadero	Verdadero	Verdadero	Verdadero	Falso	Verdadero	Verdadero	Falso	Falso	Falso	Verdadero	Falso	Verdadero	Falso	Verdadero	Excelente ejercicio para evaluar conocimiento de esta pandemia
2020-08-17 19:57:53	Femenino	Quito	31	Bachillerato	No estoy seguro/a	Creado en laboratorio	Una entidad capaz de adaptarse y evolucionar	Falso	1 - 10	Verdadero	Verdadero	Falso	Falso	Verdadero	Verdadero	Verdadero	No estoy seguro/a	Verdadero	Verdadero	Verdadero	Verdadero	Falso	No estoy seguro/a	Verdadero	Falso	Falso	Verdadero	Falso	Falso	Verdadero	Verdadero	Verdadero	No
2020-08-17 19:59:49	Masculino	Ecuador	8	Primaria	SARS-COV-2	De origen natural	Una entidad capaz de adaptarse y evolucionar	Verdadero	1 - 10	Verdadero	Verdadero	Falso	Falso	Verdadero	Verdadero	Verdadero	Falso	Verdadero	Verdadero	Verdadero	Verdadero	Falso	Verdadero	Verdadero	Falso	Falso	Falso	Falso	Falso	Verdadero	Falso	Verdadero
2020-08-17 20:01:13	Masculino	Quito	40	Tercer nivel	COVID-19	De origen natural	Una entidad capaz de adaptarse y evolucionar	Falso	1 - 10	Verdadero	Verdadero	Falso	Falso	Verdadero	Verdadero	Verdadero	Falso	Verdadero	Verdadero	Verdadero	Falso	Verdadero	Verdadero	Verdadero	Falso	Falso	Verdadero	Falso	Falso	Verdadero	Falso	Verdadero
2020-08-17 20:01:59	Masculino	Ibarra	24	Bachillerato	SARS-COV-2	No estoy seguro/a	Una entidad capaz de adaptarse y evolucionar	No estoy seguro/a	No estoy seguro/a	Verdadero	No estoy seguro/a	Falso	Falso	Verdadero	Verdadero	Verdadero	Falso	Verdadero	Verdadero	Verdadero	Verdadero	No estoy seguro/a	No estoy seguro/a	Verdadero	No estoy seguro/a	Falso	No estoy seguro/a	Verdadero	Falso	Verdadero	No estoy seguro/a	Verdadero
2020-08-17 20:03:07	Femenino	Quito	40	Tercer nivel	SARS-COV-2	No estoy seguro/a	Una entidad capaz de adaptarse y evolucionar	No estoy seguro/a	1 - 10	Verdadero	Verdadero	No estoy seguro/a	Falso	Verdadero	Verdadero	Verdadero	Falso	Verdadero	Verdadero	Verdadero	Verdadero	Verdadero	Verdadero	Verdadero	Falso	Falso	Falso	Verdadero	Falso	Verdadero	Falso	Verdadero	El hecho que ustedes hagan una encuesta para ser usada en Investigación para conocer más sobre ésta enfermedad es dar un paso grande frente a la situación actual.
2020-08-17 20:03:46	Femenino	Quito	35	Cuarto nivel	SARS-COV-2	Creado en laboratorio	Una entidad capaz de adaptarse y evolucionar	Verdadero	1 - 10	Verdadero	No estoy seguro/a	Falso	Falso	Verdadero	Verdadero	Verdadero	Falso	Verdadero	Verdadero	Verdadero	Verdadero	Verdadero	No estoy seguro/a	Verdadero	Falso	Falso	Falso	Verdadero	Falso	Verdadero	No estoy seguro/a	Verdadero
2020-08-17 20:04:49	Femenino	Quito	28	Tercer nivel	SARS-COV-2	De origen natural	Una entidad capaz de adaptarse y evolucionar	Verdadero	1 - 10	Verdadero	Verdadero	Falso	Falso	Verdadero	Verdadero	Verdadero	Falso	Verdadero	Verdadero	Verdadero	Verdadero	Falso	Verdadero	Verdadero	Falso	Falso	Verdadero	Verdadero	Falso	Verdadero	Falso	Verdadero
2020-08-17 20:06:07	Femenino	Quito	43	Tercer nivel	SARS-COV-2	De origen natural	No estoy seguro/a	Verdadero	31 - 40	Verdadero	Verdadero	Falso	Falso	Verdadero	Verdadero	Verdadero	verdadero	Verdadero	Verdadero	Verdadero	Verdadero	Falso	Verdadero	Verdadero	Falso	Falso	Verdadero	Verdadero	Falso	Verdadero	No estoy seguro/a	Verdadero
2020-08-17 20:07:13	Femenino	Quito	40	Tercer nivel	SARS-COV-2	De origen natural	Una entidad capaz de adaptarse y evolucionar	Verdadero	1 - 10	Verdadero	Verdadero	Falso	Falso	Verdadero	Verdadero	Verdadero	Falso	Verdadero	Verdadero	Verdadero	Verdadero	Verdadero	Verdadero	Verdadero	Falso	Falso	Falso	Verdadero	Falso	Verdadero	Falso	Verdadero
2020-08-17 20:10:07	Masculino	Quito	45	Tercer nivel	SARS-COV-2	Creado en laboratorio	Una entidad capaz de adaptarse y evolucionar	Verdadero	1 - 10	Verdadero	Verdadero	Falso	Falso	Verdadero	Verdadero	Verdadero	No estoy seguro/a	Verdadero	Verdadero	Verdadero	Verdadero	No estoy seguro/a	No estoy seguro/a	Verdadero	Falso	Falso	Falso	Falso	Falso	Verdadero	Falso	Verdadero	La gente puensa que la futura vacuna puede tener un fin adicional al de proteger, como generar una campaña que enceñe que solo es una vacuna para prevenir covid 19
2020-08-17 20:11:02	Femenino	Quito	50	Tercer nivel	SARS-COV-2	Creado en laboratorio	Una entidad capaz de adaptarse y evolucionar	Falso	1 - 10	Verdadero	Verdadero	Verdadero	Falso	Verdadero	Verdadero	Verdadero	No estoy seguro/a	Verdadero	Verdadero	Verdadero	Verdadero	Verdadero	No estoy seguro/a	Verdadero	Falso	Falso	Falso	Verdadero	Falso	Verdadero	No estoy seguro/a	Verdadero
2020-08-17 20:11:40	Femenino	Ibarra	44	Cuarto nivel	COVID-19	De origen natural	Una entidad capaz de adaptarse y evolucionar	Verdadero	1 - 10	Verdadero	Verdadero	Falso	Falso	Verdadero	Verdadero	Verdadero	Falso	Verdadero	Verdadero	Verdadero	Verdadero	Verdadero	Verdadero	Verdadero	Falso	Falso	Falso	Verdadero	Falso	Verdadero	Falso	Verdadero
2020-08-17 20:14:10	Masculino	Ibarra	49	Tercer nivel	SARS-COV-2	Creado en laboratorio	Una entidad capaz de adaptarse y evolucionar	No estoy seguro/a	No estoy seguro/a	Verdadero	Verdadero	Falso	No estoy seguro/a	Verdadero	Verdadero	Verdadero	No estoy seguro/a	Verdadero	Verdadero	Verdadero	No estoy seguro/a	Verdadero	No estoy seguro/a	Verdadero	Falso	Falso	No estoy seguro/a	Verdadero	Falso	Verdadero	No estoy seguro/a	Verdadero
2020-08-17 20:17:32	Masculino	Quito	51	Tercer nivel	SARS-COV-2	Creado en laboratorio	Una entidad capaz de adaptarse y evolucionar	Falso	1 - 10	Verdadero	Verdadero	Falso	Falso	Verdadero	Verdadero	Verdadero	verdadero	Verdadero	Verdadero	Verdadero	Verdadero	Falso	Verdadero	Verdadero	Falso	Falso	Verdadero	Falso	Falso	Verdadero	Falso	Verdadero
2020-08-17 20:18:54	Femenino	Quito	23	Bachillerato	SARS-COV-2	Creado en laboratorio	Un compuesto químico	Verdadero	21 - 30	Verdadero	Verdadero	Verdadero	Falso	Verdadero	Verdadero	Verdadero	Falso	Verdadero	Verdadero	Verdadero	Verdadero	Verdadero	Falso	Verdadero	Falso	Falso	Verdadero	Verdadero	Falso	Verdadero	Falso	Verdadero
2020-08-17 20:19:48	Femenino	Quito	63	Cuarto nivel	SARS-COV-2	Creado en laboratorio	Una entidad capaz de adaptarse y evolucionar	Verdadero	1 - 10	Verdadero	Verdadero	No estoy seguro/a	Falso	Verdadero	Verdadero	Verdadero	No estoy seguro/a	Verdadero	Verdadero	Verdadero	Verdadero	Verdadero	Verdadero	Verdadero	Falso	Falso	Falso	Verdadero	Falso	Verdadero	Verdadero	No estoy seguro/a	La información oficial sobre las víctimas mortales, sabemos que no es verdadera. Sí la real cifra es de treinta mil víctimas mortales, significa que existen tres millones de contagios, el 1% .
2020-08-17 20:20:11	Masculino	QUITO	48	Cuarto nivel	COVID-19	Creado en laboratorio	Una entidad capaz de adaptarse y evolucionar	Falso	1 - 10	Verdadero	Verdadero	Falso	Falso	Verdadero	Falso	Verdadero	Falso	Verdadero	Verdadero	Verdadero	Verdadero	Falso	Verdadero	Verdadero	Falso	Falso	Verdadero	Verdadero	Falso	Verdadero	Falso	Verdadero
2020-08-17 20:24:23	Femenino	Quito	36	Bachillerato	SARS-COV-2	Creado en laboratorio	Una entidad capaz de adaptarse y evolucionar	Verdadero	1 - 10	Verdadero	Verdadero	Falso	Falso	Verdadero	Verdadero	Verdadero	verdadero	Verdadero	Verdadero	Verdadero	Verdadero	Falso	Falso	Verdadero	Falso	Falso	Verdadero	Verdadero	Falso	Verdadero	Falso	Verdadero
2020-08-17 20:25:25	Femenino	Quito	55	Cuarto nivel	SARS-COV-2	Creado en laboratorio	Una entidad capaz de adaptarse y evolucionar	Falso	No estoy seguro/a	No estoy seguro/a	Verdadero	Falso	Falso	Verdadero	Verdadero	Verdadero	verdadero	Verdadero	Verdadero	Verdadero	Verdadero	Verdadero	No estoy seguro/a	No estoy seguro/a	No estoy seguro/a	Falso	Verdadero	Verdadero	Falso	Verdadero	Falso	Verdadero	Yo creo que no hay nada certero en las investigaciones sobre esta endermedsd
2020-08-17 20:27:31	Masculino	Quito	50	Tercer nivel	SARS-COV-2	Creado en laboratorio	No estoy seguro/a	No estoy seguro/a	1 - 10	Verdadero	Falso	No estoy seguro/a	Falso	Verdadero	Verdadero	Verdadero	No estoy seguro/a	Verdadero	Verdadero	Verdadero	Verdadero	Verdadero	No estoy seguro/a	Verdadero	Falso	Falso	Falso	Verdadero	Falso	Verdadero	No estoy seguro/a	Verdadero	Cumplí aislamiento, cumplí distanciamiento, creo haber cumplido todas las recomendaciones de bioseguridad reforzado por las tradicionales alimentación rica en vitamina C, infusiones y vaporizaciones preventivas. Finalmente, y sin saber cuándo ni cómo, me contagié positivo con resultado PCR (evidentemente algo hice mal). El tratamiento médico fué ir a la casa a reposo y control de fiebre con pasti…
2020-08-17 20:29:10	Masculino	Quiro	53	Tercer nivel	COVID-19	Creado en laboratorio	Una entidad capaz de adaptarse y evolucionar	Falso	1 - 10	Verdadero	Verdadero	Verdadero	Falso	Falso	Verdadero	Verdadero	verdadero	Verdadero	Verdadero	Verdadero	Verdadero	Falso	Verdadero	Verdadero	Falso	Falso	Verdadero	Verdadero	Falso	Verdadero	Verdadero	Verdadero	Yo me contaguie y pude recuperarme en. Mi casa
2020-08-17 20:32:19	Femenino	QUITO	50	Tercer nivel	SARS-COV-2	No estoy seguro/a	Un compuesto químico	Verdadero	1 - 10	Verdadero	Verdadero	Falso	Falso	Verdadero	Verdadero	Verdadero	No estoy seguro/a	Verdadero	Verdadero	Verdadero	Verdadero	No estoy seguro/a	Falso	Verdadero	Falso	No estoy seguro/a	No estoy seguro/a	Verdadero	Falso	Verdadero	Falso	Verdadero
2020-08-17 20:36:32	Masculino	Quito	42	Cuarto nivel	SARS-COV-2	De origen natural	Una entidad capaz de adaptarse y evolucionar	Verdadero	1 - 10	Verdadero	Verdadero	Falso	Falso	Verdadero	Verdadero	Verdadero	Falso	Verdadero	Verdadero	Verdadero	Verdadero	Verdadero	Verdadero	Verdadero	Falso	Falso	Falso	Verdadero	Falso	Verdadero	Falso	Verdadero	Deben ser más precisos con preguntas como: El contacto con personas infectadas....
2020-08-17 20:36:55	Femenino	Quito	40	Tercer nivel	SARS-COV-2	No estoy seguro/a	Una entidad capaz de adaptarse y evolucionar	Verdadero	1 - 10	Verdadero	Verdadero	Falso	Falso	Verdadero	Verdadero	Verdadero	Falso	Verdadero	Verdadero	Verdadero	Verdadero	Falso	No estoy seguro/a	Verdadero	Falso	Falso	Falso	Verdadero	Falso	Verdadero	Verdadero	Verdadero
2020-08-17 20:37:52	Femenino	Quito	35	Cuarto nivel	SARS-COV-2	De origen natural	Una entidad capaz de adaptarse y evolucionar	Falso	1 - 10	Verdadero	Verdadero	Falso	Falso	Verdadero	Verdadero	Verdadero	Falso	Verdadero	Verdadero	Verdadero	Verdadero	Falso	Verdadero	Verdadero	verdadero	Falso	Falso	Verdadero	Falso	Verdadero	Falso	Verdadero
2020-08-17 20:49:56	Femenino	quito	34	Cuarto nivel	SARS-COV-2	Creado en laboratorio	Una entidad capaz de adaptarse y evolucionar	Verdadero	No estoy seguro/a	Verdadero	Verdadero	Falso	No estoy seguro/a	Verdadero	Verdadero	Verdadero	No estoy seguro/a	Verdadero	Verdadero	Verdadero	Verdadero	No estoy seguro/a	No estoy seguro/a	Verdadero	Falso	Falso	Verdadero	Verdadero	Falso	Verdadero	No estoy seguro/a	Verdadero
2020-08-17 20:50:47	Masculino	Quito	45	Cuarto nivel	SARS-COV-2	De origen natural	Una entidad capaz de adaptarse y evolucionar	Verdadero	1 - 10	Verdadero	Verdadero	Falso	Verdadero	Verdadero	Verdadero	Verdadero	Falso	Verdadero	Verdadero	Verdadero	Verdadero	Falso	Verdadero	Verdadero	Falso	Falso	Falso	Verdadero	Falso	Verdadero	Falso	Verdadero
2020-08-17 20:52:25	Femenino	QUITO	54	Cuarto nivel	SARS-COV-2	De origen natural	Una entidad capaz de adaptarse y evolucionar	Falso	1 - 10	Verdadero	Verdadero	Falso	Falso	Verdadero	Verdadero	Verdadero	Falso	Verdadero	Verdadero	Verdadero	Verdadero	Falso	Falso	Verdadero	Falso	Falso	Verdadero	Verdadero	Falso	Verdadero	Falso	Verdadero	PIENSO QUE ESTA ENCUESTA ES MUY INTERESANTE Y UTIL . LA GENTE DEBERIA SABER !
2020-08-17 20:52:56	Femenino	Quito	31	Bachillerato	SARS-COV-2	Creado en laboratorio	Una entidad capaz de adaptarse y evolucionar	Falso	31 - 40	Verdadero	Verdadero	Falso	Falso	Verdadero	Verdadero	Verdadero	verdadero	Verdadero	Verdadero	Verdadero	Verdadero	Verdadero	Falso	Verdadero	Falso	Falso	Verdadero	Verdadero	Falso	Verdadero	Falso	Verdadero	Gracias
2020-08-17 20:59:37	Masculino	Quito	46	Bachillerato	SARS-COV-2	Creado en laboratorio	Un compuesto químico	Verdadero	1 - 10	Verdadero	Verdadero	No estoy seguro/a	Falso	Verdadero	Falso	Verdadero	Falso	Verdadero	Verdadero	Verdadero	Verdadero	Verdadero	Verdadero	Verdadero	Falso	Falso	Verdadero	Falso	Falso	Verdadero	No estoy seguro/a	Verdadero	El estado ha dejado ya de lado la información de pacientes y la satura ion en hospitales y las personas se han relajado pensando que esto ya ha pasado y no es así, las autoridades ya han evadido la responsabilidad es decir si te tocó te tocó.
2020-08-17 21:00:31	Femenino	Quito	42	Tercer nivel	SARS-COV-2	De origen natural	Una entidad capaz de adaptarse y evolucionar	Verdadero	21 - 30	Verdadero	Verdadero	Falso	Falso	Verdadero	Verdadero	Verdadero	Falso	Verdadero	Verdadero	Verdadero	Verdadero	Falso	Verdadero	Verdadero	Falso	Falso	Verdadero	Verdadero	Falso	Verdadero	Falso	Verdadero	Gracias
2020-08-17 21:00:56	Femenino	Cuenca	22	Tercer nivel	SARS-COV-2	No estoy seguro/a	No estoy seguro/a	No estoy seguro/a	No estoy seguro/a	No estoy seguro/a	Verdadero	Falso	Falso	Verdadero	Verdadero	Verdadero	Falso	Verdadero	Verdadero	Verdadero	Verdadero	No estoy seguro/a	No estoy seguro/a	Verdadero	No estoy seguro/a	Falso	Falso	Verdadero	Falso	Verdadero	Falso	Verdadero
2020-08-17 21:02:17	Masculino	Quito	68	Cuarto nivel	SARS-COV-2	Creado en laboratorio	Una entidad capaz de adaptarse y evolucionar	Falso	1 - 10	Verdadero	Verdadero	Falso	Falso	Verdadero	Verdadero	Verdadero	No estoy seguro/a	Verdadero	Verdadero	Verdadero	Verdadero	Verdadero	No estoy seguro/a	Verdadero	Falso	Falso	Verdadero	Verdadero	Falso	Verdadero	No estoy seguro/a	Verdadero
2020-08-17 21:02:30	Femenino	Quito	39	Tercer nivel	COVID-19	Creado en laboratorio	Una entidad capaz de adaptarse y evolucionar	No estoy seguro/a	31 - 40	Verdadero	Verdadero	No estoy seguro/a	No estoy seguro/a	Verdadero	Verdadero	Verdadero	verdadero	Verdadero	Verdadero	Verdadero	Verdadero	Verdadero	No estoy seguro/a	No estoy seguro/a	Falso	No estoy seguro/a	Verdadero	No estoy seguro/a	Falso	Verdadero	No estoy seguro/a	Verdadero
2020-08-17 21:05:13	Femenino	Quito	15	Primaria	COVID-19	De origen natural	Una entidad capaz de adaptarse y evolucionar	Verdadero	11 - 20	Verdadero	Verdadero	No estoy seguro/a	Falso	Verdadero	Verdadero	Verdadero	No estoy seguro/a	Verdadero	Verdadero	Verdadero	Verdadero	Verdadero	No estoy seguro/a	Verdadero	Falso	Falso	Verdadero	No estoy seguro/a	Verdadero	Verdadero	No estoy seguro/a	Verdadero
2020-08-17 21:05:24	Femenino	Quito	47	Bachillerato	SARS-COV-2	No estoy seguro/a	No estoy seguro/a	Verdadero	No estoy seguro/a	Verdadero	Verdadero	Falso	Falso	Verdadero	Verdadero	Verdadero	No estoy seguro/a	Verdadero	Verdadero	Verdadero	Verdadero	Falso	Falso	Verdadero	Falso	Falso	Verdadero	Falso	Falso	Verdadero	No estoy seguro/a	Verdadero
2020-08-17 21:11:07	Femenino	Quito	26	Tercer nivel	COVID-19	No estoy seguro/a	Una entidad capaz de adaptarse y evolucionar	Verdadero	1 - 10	Verdadero	Verdadero	Falso	Falso	Verdadero	Verdadero	Verdadero	Falso	Verdadero	Verdadero	Verdadero	Verdadero	Verdadero	Verdadero	Verdadero	Falso	Falso	Falso	Verdadero	Falso	Verdadero	No estoy seguro/a	Verdadero
2020-08-17 21:11:36	Masculino	quito	41	Tercer nivel	SARS-COV-2	Creado en laboratorio	Un compuesto químico	No estoy seguro/a	51 - 100	Verdadero	Verdadero	Falso	Falso	Verdadero	Verdadero	Verdadero	No estoy seguro/a	Verdadero	Verdadero	Verdadero	Verdadero	Verdadero	Verdadero	Verdadero	Falso	No estoy seguro/a	Verdadero	Falso	Falso	Verdadero	No estoy seguro/a	Verdadero	Mi pregunta es si me hago la prueba pcr y me sale negativo..... Puedo presentar sintomas dias despues ?
2020-08-17 21:12:58	Femenino	Quito	40	Bachillerato	COVID-19	Creado en laboratorio	Un compuesto químico	Verdadero	41 - 50	Verdadero	Verdadero	No estoy seguro/a	Falso	Verdadero	Verdadero	Verdadero	Falso	Verdadero	Verdadero	Verdadero	Verdadero	No estoy seguro/a	No estoy seguro/a	Verdadero	Falso	Falso	Verdadero	Verdadero	Falso	Verdadero	Falso	Verdadero
2020-08-17 21:12:58	Femenino	Quito	33	Tercer nivel	COVID-19	De origen natural	No estoy seguro/a	No estoy seguro/a	No estoy seguro/a	Verdadero	Verdadero	Falso	Falso	Verdadero	Verdadero	Verdadero	Falso	Verdadero	Verdadero	Verdadero	Verdadero	Falso	No estoy seguro/a	Verdadero	Falso	Falso	Verdadero	Falso	Falso	Verdadero	Falso	Verdadero
2020-08-17 21:19:42	Femenino	Quito	49	Tercer nivel	COVID-19	No estoy seguro/a	No estoy seguro/a	No estoy seguro/a	1 - 10	Verdadero	Verdadero	Falso	No estoy seguro/a	Verdadero	Verdadero	Verdadero	Falso	Verdadero	Verdadero	Verdadero	Verdadero	No estoy seguro/a	No estoy seguro/a	Verdadero	Falso	Falso	No estoy seguro/a	Falso	No estoy seguro/a	Verdadero	No estoy seguro/a	Verdadero
2020-08-17 21:23:43	Femenino	Santo Domingo	27	Tercer nivel	SARS-COV-2	De origen natural	Una entidad capaz de adaptarse y evolucionar	Verdadero	No estoy seguro/a	Verdadero	Verdadero	Falso	Falso	Verdadero	Verdadero	Verdadero	Falso	Verdadero	Verdadero	Verdadero	Verdadero	Falso	Verdadero	Verdadero	verdadero	Falso	Falso	Verdadero	Falso	Verdadero	Falso	Verdadero
2020-08-17 21:26:22	Femenino	Quito	43	Tercer nivel	SARS-COV-2	De origen natural	Una entidad capaz de adaptarse y evolucionar	Falso	41 - 50	Verdadero	Verdadero	Falso	Falso	Verdadero	Verdadero	Verdadero	Falso	Verdadero	Verdadero	Verdadero	Verdadero	Verdadero	Falso	Verdadero	Falso	Falso	Verdadero	Falso	Falso	Verdadero	Falso	Verdadero
2020-08-17 21:27:13	Femenino	Quito	39	Cuarto nivel	SARS-COV-2	Creado en laboratorio	Una entidad capaz de adaptarse y evolucionar	Falso	1 - 10	Verdadero	Verdadero	Falso	Falso	Verdadero	Verdadero	Verdadero	Falso	Verdadero	Verdadero	Verdadero	Verdadero	Falso	No estoy seguro/a	Verdadero	Falso	Falso	Falso	Verdadero	Falso	Verdadero	Falso	Verdadero
2020-08-17 21:32:44	Femenino	OTAVALO	36	Tercer nivel	SARS-COV-2	De origen natural	Una entidad capaz de adaptarse y evolucionar	Verdadero	11 - 20	Verdadero	Verdadero	Falso	Falso	Verdadero	Verdadero	Verdadero	Falso	Verdadero	Verdadero	Verdadero	Verdadero	Falso	No estoy seguro/a	Verdadero	Falso	Falso	Verdadero	Verdadero	Falso	Verdadero	Falso	Verdadero
2020-08-17 21:33:25	Femenino	QUITO	48	Tercer nivel	SARS-COV-2	De origen natural	Una entidad capaz de adaptarse y evolucionar	Verdadero	1 - 10	Verdadero	Verdadero	Falso	Falso	Verdadero	Verdadero	Verdadero	Falso	Verdadero	Verdadero	Verdadero	Verdadero	Falso	Verdadero	Verdadero	Falso	Falso	Verdadero	Verdadero	Falso	Verdadero	No estoy seguro/a	Verdadero
2020-08-17 21:38:02	Femenino	quito	62	Bachillerato	SARS-COV-2	Creado en laboratorio	Un compuesto químico	Verdadero	No estoy seguro/a	Verdadero	Verdadero	Falso	Falso	Verdadero	Verdadero	Verdadero	No estoy seguro/a	Verdadero	Verdadero	Verdadero	Verdadero	Falso	No estoy seguro/a	Verdadero	Falso	Falso	No estoy seguro/a	Verdadero	Falso	Verdadero	No estoy seguro/a	Verdadero
2020-08-17 21:38:33	Femenino	Pichincha	39	Tercer nivel	SARS-COV-2	De origen natural	Una entidad capaz de adaptarse y evolucionar	Verdadero	1 - 10	Verdadero	Verdadero	Falso	Falso	Verdadero	Verdadero	Verdadero	Falso	Verdadero	Verdadero	Verdadero	Verdadero	Falso	Verdadero	Verdadero	Falso	Falso	Verdadero	Verdadero	Falso	Verdadero	Verdadero	Verdadero
2020-08-17 21:38:39	Masculino	Sangolqui	51	Tercer nivel	SARS-COV-2	De origen natural	Una entidad capaz de adaptarse y evolucionar	Verdadero	1 - 10	Verdadero	Verdadero	Falso	Falso	Verdadero	Verdadero	Verdadero	verdadero	Verdadero	Verdadero	Verdadero	Verdadero	Verdadero	Falso	Verdadero	Falso	Falso	Verdadero	Verdadero	Falso	Verdadero	Falso	Verdadero	El dioxido de cloro a demostrado ser efectivo en familiares cercanos con Covid
2020-08-17 21:38:52	Femenino	Quito	57	Cuarto nivel	SARS-COV-2	Creado en laboratorio	Una entidad capaz de adaptarse y evolucionar	Verdadero	1 - 10	Verdadero	Verdadero	Falso	Falso	Verdadero	Verdadero	Verdadero	Falso	Verdadero	Verdadero	Verdadero	Verdadero	Falso	Verdadero	Verdadero	Falso	Falso	Falso	Verdadero	Falso	Verdadero	Falso	Verdadero
2020-08-17 21:40:07	Masculino	Quito	33	Tercer nivel	SARS-COV-2	Creado en laboratorio	Una entidad capaz de adaptarse y evolucionar	Verdadero	1 - 10	Verdadero	Verdadero	No estoy seguro/a	Falso	Verdadero	Verdadero	Verdadero	verdadero	Verdadero	Verdadero	Verdadero	Verdadero	No estoy seguro/a	Falso	Verdadero	verdadero	Verdadero	Falso	Verdadero	Falso	Verdadero	No estoy seguro/a	Verdadero
2020-08-17 21:48:16	Masculino	Ibarra	31	Cuarto nivel	SARS-COV-2	De origen natural	Una entidad capaz de adaptarse y evolucionar	Verdadero	11 - 20	Verdadero	Verdadero	Falso	Falso	Verdadero	Verdadero	Verdadero	No estoy seguro/a	Verdadero	Verdadero	Verdadero	Falso	Verdadero	Verdadero	Verdadero	Falso	Falso	No estoy seguro/a	Verdadero	Falso	Verdadero	Falso	Verdadero
2020-08-17 21:54:38	Femenino	Quito	39	Cuarto nivel	SARS-COV-2	Creado en laboratorio	Una entidad capaz de adaptarse y evolucionar	No estoy seguro/a	No estoy seguro/a	Verdadero	Verdadero	Falso	Falso	Verdadero	Verdadero	Verdadero	No estoy seguro/a	Verdadero	Verdadero	Verdadero	No estoy seguro/a	Verdadero	No estoy seguro/a	Verdadero	Falso	Falso	No estoy seguro/a	Verdadero	Falso	Verdadero	No estoy seguro/a	Verdadero
2020-08-17 21:55:10	Femenino	Quito	33	Tercer nivel	SARS-COV-2	Creado en laboratorio	Una entidad capaz de adaptarse y evolucionar	Verdadero	1 - 10	Verdadero	Verdadero	Falso	Verdadero	Verdadero	Verdadero	Verdadero	No estoy seguro/a	Verdadero	Verdadero	Verdadero	Verdadero	Verdadero	Falso	Verdadero	Falso	Falso	Falso	Falso	Falso	Verdadero	No estoy seguro/a	Verdadero
2020-08-17 21:55:56	Femenino	Quito	31	Cuarto nivel	SARS-COV-2	De origen natural	Una entidad capaz de adaptarse y evolucionar	No estoy seguro/a	11 - 20	Verdadero	Verdadero	Falso	Falso	Verdadero	Verdadero	Verdadero	Falso	Verdadero	Verdadero	Verdadero	Verdadero	No estoy seguro/a	No estoy seguro/a	Verdadero	No estoy seguro/a	Falso	No estoy seguro/a	No estoy seguro/a	Falso	Verdadero	Falso	Verdadero
2020-08-17 21:56:08	Femenino	IBARRA	33	Tercer nivel	SARS-COV-2	Creado en laboratorio	Una entidad capaz de adaptarse y evolucionar	Verdadero	1 - 10	Verdadero	Verdadero	Falso	Falso	Verdadero	Verdadero	Verdadero	Falso	Verdadero	Verdadero	Verdadero	Verdadero	Verdadero	Verdadero	Verdadero	Falso	Falso	Verdadero	Verdadero	Falso	Verdadero	Falso	Verdadero	excelente cuestionario
2020-08-17 21:59:15	Masculino	Quito	31	Bachillerato	COVID-19	Creado en laboratorio	Una entidad capaz de adaptarse y evolucionar	Falso	1 - 10	Verdadero	Verdadero	Falso	Falso	Verdadero	Verdadero	Verdadero	verdadero	Verdadero	Verdadero	Verdadero	Falso	Falso	Verdadero	Verdadero	Falso	Falso	Verdadero	Verdadero	Falso	Verdadero	Falso	Verdadero
2020-08-17 22:00:03	Femenino	Quito	39	Cuarto nivel	SARS-COV-2	Creado en laboratorio	Una entidad capaz de adaptarse y evolucionar	Verdadero	1 - 10	Verdadero	Verdadero	Falso	Falso	Verdadero	Verdadero	Verdadero	Falso	Verdadero	Verdadero	Verdadero	Verdadero	Verdadero	Verdadero	Verdadero	Falso	Falso	Verdadero	Verdadero	Falso	Verdadero	Falso	Verdadero	En Ecuador las politicas para dar de alta a un paciente COVID cqmbiqron y ya no es necesario la PCR.... Solo por que el estado no tiene dinero ponen en riego a las poblacion, mientra la corrupción aumenta
2020-08-17 22:07:31	Femenino	Quito	55	Cuarto nivel	SARS-COV-2	No estoy seguro/a	No estoy seguro/a	Verdadero	11 - 20	Verdadero	Verdadero	Falso	Falso	Verdadero	Falso	Verdadero	Falso	Verdadero	Verdadero	Verdadero	Verdadero	Falso	Verdadero	Verdadero	Falso	Falso	Falso	Falso	Falso	Verdadero	Falso	Verdadero
2020-08-17 22:07:36	Masculino	Quito	36	Tercer nivel	COVID-19	De origen natural	Una entidad capaz de adaptarse y evolucionar	Verdadero	1 - 10	Verdadero	Verdadero	Falso	Falso	Verdadero	Verdadero	No estoy seguro/a	Falso	Verdadero	Verdadero	Verdadero	Verdadero	Falso	No estoy seguro/a	Verdadero	No estoy seguro/a	Falso	Falso	Verdadero	Falso	Verdadero	Falso	Verdadero
2020-08-17 22:09:34	Femenino	Latacunga	16	Bachillerato	SARS-COV-2	Creado en laboratorio	Una entidad capaz de adaptarse y evolucionar	Verdadero	51 - 100	Verdadero	Verdadero	Falso	Falso	Verdadero	Verdadero	Verdadero	Falso	Verdadero	Verdadero	Verdadero	Verdadero	Verdadero	Verdadero	Verdadero	Falso	Falso	Verdadero	Verdadero	Falso	Verdadero	Falso	Verdadero
2020-08-17 22:11:21	Femenino	Quito	46	Bachillerato	SARS-COV-2	De origen natural	Una entidad capaz de adaptarse y evolucionar	Verdadero	No estoy seguro/a	Verdadero	Verdadero	No estoy seguro/a	Falso	Verdadero	Verdadero	Verdadero	Falso	Verdadero	Verdadero	Verdadero	Verdadero	Falso	Verdadero	Verdadero	Falso	Falso	Falso	Verdadero	Falso	Verdadero	Falso	Verdadero
2020-08-17 22:11:34	Masculino	Quito	45	Cuarto nivel	COVID-19	De origen natural	Un compuesto químico	Verdadero	1 - 10	Verdadero	Verdadero	Falso	Falso	Verdadero	Verdadero	Verdadero	Falso	Verdadero	Verdadero	Verdadero	Falso	Verdadero	Falso	Verdadero	Falso	Falso	Falso	Falso	Falso	Verdadero	Falso	Verdadero	Buena encuesta
2020-08-17 22:12:33	Masculino	Quito	49	Bachillerato	No estoy seguro/a	No estoy seguro/a	No estoy seguro/a	No estoy seguro/a	1 - 10	Verdadero	Verdadero	Falso	No estoy seguro/a	Verdadero	Verdadero	Verdadero	Falso	Verdadero	No estoy seguro/a	Verdadero	Verdadero	Falso	No estoy seguro/a	Verdadero	Falso	Falso	Falso	No estoy seguro/a	Falso	Verdadero	Falso	Verdadero
2020-08-17 22:13:54	Femenino	Quito	25	Tercer nivel	SARS-COV-2	Creado en laboratorio	Una entidad capaz de adaptarse y evolucionar	No estoy seguro/a	21 - 30	Verdadero	Verdadero	Falso	Falso	Verdadero	Verdadero	Verdadero	Falso	Verdadero	Verdadero	Verdadero	Verdadero	Verdadero	Verdadero	Verdadero	Falso	Falso	No estoy seguro/a	Verdadero	Falso	Verdadero	Falso	Verdadero
2020-08-17 22:15:16	Masculino	QUITO	25	Tercer nivel	SARS-COV-2	De origen natural	Una entidad capaz de adaptarse y evolucionar	Verdadero	1 - 10	Verdadero	Verdadero	Falso	Falso	Verdadero	Verdadero	Verdadero	Falso	Verdadero	Verdadero	Verdadero	Verdadero	Verdadero	Verdadero	Verdadero	Falso	Falso	No estoy seguro/a	Verdadero	Falso	Verdadero	No estoy seguro/a	Verdadero
2020-08-17 22:16:10	Femenino	QUITO	50	Tercer nivel	SARS-COV-2	Creado en laboratorio	Un complot mediático	Falso	1 - 10	Verdadero	Verdadero	Falso	Falso	Verdadero	Verdadero	Verdadero	Falso	Verdadero	Verdadero	Verdadero	Verdadero	Verdadero	No estoy seguro/a	Verdadero	Falso	Falso	Falso	Verdadero	Falso	Verdadero	No estoy seguro/a	Verdadero
2020-08-17 22:16:11	Femenino	Quito	48	Tercer nivel	SARS-COV-2	De origen natural	No estoy seguro/a	Falso	1 - 10	Verdadero	Verdadero	Falso	Falso	Verdadero	Verdadero	Verdadero	Falso	Verdadero	Verdadero	Verdadero	Verdadero	No estoy seguro/a	No estoy seguro/a	Verdadero	Falso	Falso	Verdadero	Verdadero	Falso	Verdadero	No estoy seguro/a	Verdadero
2020-08-17 22:18:02	Femenino	Quito	23	Tercer nivel	SARS-COV-2	De origen natural	Una entidad capaz de adaptarse y evolucionar	Falso	No estoy seguro/a	Verdadero	Verdadero	No estoy seguro/a	Falso	Verdadero	Verdadero	Verdadero	Falso	Verdadero	Verdadero	Verdadero	Verdadero	No estoy seguro/a	Falso	Verdadero	Falso	Falso	No estoy seguro/a	Verdadero	Falso	Verdadero	No estoy seguro/a	No estoy seguro/a
2020-08-17 22:18:23	Femenino	Quito	25	Tercer nivel	SARS-COV-2	No estoy seguro/a	Una entidad capaz de adaptarse y evolucionar	Verdadero	No estoy seguro/a	Verdadero	Verdadero	Falso	Falso	Verdadero	Verdadero	Verdadero	Falso	Verdadero	Verdadero	Verdadero	Verdadero	Falso	No estoy seguro/a	No estoy seguro/a	Falso	No estoy seguro/a	Falso	Falso	Falso	Verdadero	Falso	Verdadero
2020-08-17 22:18:49	Masculino	Quito	40	Cuarto nivel	SARS-COV-2	No estoy seguro/a	Una entidad capaz de adaptarse y evolucionar	Falso	21 - 30	Verdadero	Verdadero	Falso	Falso	Verdadero	Verdadero	Verdadero	Falso	Verdadero	Verdadero	Verdadero	Verdadero	Falso	Falso	Verdadero	Falso	Falso	Falso	Falso	Falso	Verdadero	No estoy seguro/a	Verdadero
2020-08-17 22:18:51	Masculino	Quito	43	Bachillerato	SARS-COV-2	Creado en laboratorio	Una entidad capaz de adaptarse y evolucionar	Falso	41 - 50	Verdadero	Verdadero	Falso	Falso	Verdadero	Verdadero	Verdadero	Falso	Verdadero	Verdadero	Verdadero	Verdadero	Verdadero	Falso	Verdadero	verdadero	Falso	Verdadero	Falso	Falso	Verdadero	Falso	Verdadero
2020-08-17 22:19:30	Femenino	Quito	30	Tercer nivel	SARS-COV-2	De origen natural	Una entidad capaz de adaptarse y evolucionar	Verdadero	31 - 40	Verdadero	Verdadero	Falso	Falso	Verdadero	Verdadero	Verdadero	Falso	Verdadero	Verdadero	Verdadero	Verdadero	Verdadero	Verdadero	Verdadero	Falso	Falso	Falso	Verdadero	Falso	Verdadero	No estoy seguro/a	Verdadero
2020-08-17 22:19:42	Femenino	Quito	43	Tercer nivel	SARS-COV-2	De origen natural	Una entidad capaz de adaptarse y evolucionar	Verdadero	1 - 10	Verdadero	Verdadero	Falso	Falso	Verdadero	Verdadero	Verdadero	Falso	Verdadero	Verdadero	Verdadero	Verdadero	Verdadero	No estoy seguro/a	Falso	No estoy seguro/a	Falso	Falso	Verdadero	Falso	Verdadero	Falso	Verdadero
2020-08-17 22:20:46	Femenino	Ibarra	43	Cuarto nivel	SARS-COV-2	De origen natural	Una entidad capaz de adaptarse y evolucionar	Verdadero	1 - 10	Verdadero	Verdadero	Falso	Falso	Verdadero	Verdadero	Verdadero	Falso	Verdadero	Verdadero	Verdadero	Verdadero	Falso	Falso	Verdadero	Falso	Falso	Falso	Verdadero	Falso	Verdadero	Falso	Verdadero	Excelente
2020-08-17 22:21:03	Masculino	Quito	50	Tercer nivel	COVID-19	Creado en laboratorio	Una entidad capaz de adaptarse y evolucionar	Verdadero	1 - 10	Verdadero	Verdadero	Falso	Falso	Verdadero	Verdadero	Verdadero	No estoy seguro/a	Verdadero	Verdadero	Verdadero	Verdadero	Verdadero	Verdadero	Verdadero	Falso	Verdadero	Verdadero	Verdadero	Falso	Verdadero	Falso	Verdadero
2020-08-17 22:21:06	Femenino	Quito	50	Tercer nivel	SARS-COV-2	De origen natural	Una entidad capaz de adaptarse y evolucionar	Verdadero	No estoy seguro/a	Verdadero	Verdadero	Falso	Falso	Verdadero	Verdadero	Verdadero	Falso	Verdadero	Verdadero	Verdadero	Verdadero	No estoy seguro/a	No estoy seguro/a	Verdadero	Falso	Falso	No estoy seguro/a	Verdadero	Verdadero	Verdadero	No estoy seguro/a	Verdadero	Más información acerca de Covid-19
2020-08-17 22:21:14	Femenino	Quito	40	Cuarto nivel	SARS-COV-2	Creado en laboratorio	Una entidad capaz de adaptarse y evolucionar	Verdadero	21 - 30	Verdadero	Verdadero	Falso	Falso	Verdadero	Verdadero	Verdadero	Falso	Verdadero	Verdadero	Verdadero	Verdadero	Verdadero	No estoy seguro/a	Verdadero	verdadero	Falso	Verdadero	Verdadero	Falso	Verdadero	Falso	Verdadero
2020-08-17 22:21:30	Masculino	Ibarra	47	Bachillerato	SARS-COV-2	No estoy seguro/a	Una entidad capaz de adaptarse y evolucionar	No estoy seguro/a	1 - 10	Verdadero	Verdadero	Falso	No estoy seguro/a	Verdadero	Verdadero	Verdadero	No estoy seguro/a	Verdadero	Verdadero	Verdadero	Verdadero	Verdadero	No estoy seguro/a	No estoy seguro/a	Falso	No estoy seguro/a	No estoy seguro/a	Verdadero	Falso	Verdadero	Falso	Verdadero	Que se hable claro de tratamientos alternativos para no automedicarse y empeorar la salud por ignorancia y desesperacion
2020-08-17 22:23:16	Femenino	Quito	35	Cuarto nivel	SARS-COV-2	De origen natural	Una entidad capaz de adaptarse y evolucionar	No estoy seguro/a	51 - 100	Verdadero	Verdadero	Falso	Falso	Verdadero	Verdadero	Verdadero	Falso	Verdadero	Verdadero	Verdadero	Verdadero	No estoy seguro/a	No estoy seguro/a	Verdadero	Falso	Falso	Falso	Falso	Falso	Verdadero	No estoy seguro/a	Verdadero
2020-08-17 22:24:47	Femenino	Quito	34	Tercer nivel	COVID-19	Creado en laboratorio	Una entidad capaz de adaptarse y evolucionar	Verdadero	1 - 10	Verdadero	Verdadero	Falso	Falso	Verdadero	Verdadero	Verdadero	No estoy seguro/a	Verdadero	Verdadero	Verdadero	Verdadero	Falso	No estoy seguro/a	Verdadero	verdadero	Falso	No estoy seguro/a	Verdadero	Falso	Verdadero	No estoy seguro/a	Verdadero
2020-08-17 22:25:20	Masculino	Quito	55	Cuarto nivel	SARS-COV-2	De origen natural	Una entidad capaz de adaptarse y evolucionar	Verdadero	1 - 10	Verdadero	Verdadero	Falso	Falso	Verdadero	Verdadero	Verdadero	Falso	Verdadero	Verdadero	Verdadero	Verdadero	Falso	Verdadero	Verdadero	verdadero	Falso	Falso	Verdadero	Falso	Verdadero	Falso	Verdadero	la familia Coronoviridae se identifico en 1956 por una estudiante inglesa en EE.UU, la identificación del Cov2 SARS en murciélagos se hizo en la década del LABORATORIO COMUNISTA DE MAO TSE TUNG, cuando la miseria forzó a la población china a buscar fuentes de proteína animal en la selva, en cuevas y en los murciélagos. Pues si es un virus creado en el Laboratorio de maldad y opresión que se llama…
2020-08-17 22:26:37	Femenino	Quito	42	Cuarto nivel	SARS-COV-2	De origen natural	Una entidad capaz de adaptarse y evolucionar	Verdadero	1 - 10	Verdadero	Verdadero	Falso	Falso	Verdadero	Verdadero	Verdadero	Falso	Verdadero	Verdadero	Verdadero	Verdadero	Falso	Verdadero	Verdadero	Falso	Falso	Falso	Verdadero	Falso	Verdadero	Falso	Verdadero
2020-08-17 22:26:46	Masculino	Quito	31	Tercer nivel	SARS-COV-2	No estoy seguro/a	Una entidad capaz de adaptarse y evolucionar	Verdadero	No estoy seguro/a	Verdadero	Verdadero	Falso	Falso	Verdadero	Verdadero	Verdadero	Falso	Verdadero	No estoy seguro/a	Verdadero	Verdadero	Falso	No estoy seguro/a	Verdadero	Falso	Falso	No estoy seguro/a	No estoy seguro/a	Falso	Verdadero	No estoy seguro/a	Verdadero
2020-08-17 22:29:21	Femenino	Quito	28	Tercer nivel	SARS-COV-2	De origen natural	Una entidad capaz de adaptarse y evolucionar	Falso	1 - 10	Verdadero	Verdadero	Falso	Falso	Verdadero	Verdadero	Falso	Falso	Verdadero	Verdadero	Verdadero	Falso	Verdadero	Verdadero	Verdadero	Falso	Falso	Falso	Falso	Falso	Verdadero	Falso	Verdadero
2020-08-17 22:29:31	Femenino	Quito	30	Bachillerato	SARS-COV-2	Creado en laboratorio	Una entidad capaz de adaptarse y evolucionar	Verdadero	51 - 100	Verdadero	Verdadero	Falso	Falso	Verdadero	Verdadero	Verdadero	Falso	Verdadero	Verdadero	Verdadero	Verdadero	Verdadero	No estoy seguro/a	Verdadero	Falso	Falso	Verdadero	No estoy seguro/a	Falso	Verdadero	Falso	Verdadero	El uso que se de al mismo espero que sea el de llegar a más personas con mejor información ya que hay cosas que desconocemos y nadie se a preocupado por hacernos saber que es lo que pasa
2020-08-17 22:31:57	Masculino	Santo Domingo	33	Tercer nivel	SARS-COV-2	De origen natural	Una entidad capaz de adaptarse y evolucionar	Verdadero	1 - 10	Verdadero	Verdadero	Falso	Falso	Verdadero	Verdadero	Verdadero	Falso	Verdadero	Verdadero	Verdadero	Verdadero	Verdadero	Verdadero	Verdadero	Falso	Falso	Falso	Falso	Falso	Verdadero	Falso	Verdadero
2020-08-17 22:32:07	Femenino	Quito	27	Tercer nivel	SARS-COV-2	De origen natural	Una entidad capaz de adaptarse y evolucionar	Verdadero	1 - 10	Verdadero	Verdadero	Falso	Falso	Verdadero	Verdadero	Verdadero	Falso	Falso	Verdadero	Verdadero	Verdadero	Falso	Verdadero	Verdadero	Falso	Falso	Falso	Verdadero	Falso	Verdadero	Falso	Verdadero
2020-08-17 22:34:49	Masculino	Quito	28	Tercer nivel	SARS-COV-2	Creado en laboratorio	Un complot mediático	Verdadero	11 - 20	Verdadero	Verdadero	Falso	Falso	Verdadero	Verdadero	Verdadero	Falso	Verdadero	Verdadero	Verdadero	Verdadero	Falso	Verdadero	Verdadero	Falso	Falso	Verdadero	Verdadero	Falso	Verdadero	No estoy seguro/a	Verdadero
2020-08-17 22:45:14	Masculino	Quito	47	Tercer nivel	SARS-COV-2	De origen natural	Una entidad capaz de adaptarse y evolucionar	Falso	1 - 10	Verdadero	Verdadero	Falso	Falso	Verdadero	Verdadero	Verdadero	Falso	Verdadero	Verdadero	Verdadero	Verdadero	Verdadero	Verdadero	Verdadero	Falso	Falso	Falso	Verdadero	Falso	Verdadero	Falso	Verdadero	La encuesta me pareció muy interesante
2020-08-17 22:45:45	Masculino	Quito	30	Bachillerato	SARS-COV-2	Creado en laboratorio	Una entidad capaz de adaptarse y evolucionar	Verdadero	No estoy seguro/a	Verdadero	Verdadero	Falso	Falso	Verdadero	Verdadero	Verdadero	Falso	Verdadero	Verdadero	Verdadero	Verdadero	Falso	Falso	Verdadero	No estoy seguro/a	Falso	Verdadero	Falso	Falso	Verdadero	Falso	Verdadero	Me parece importante evaluar el conocimiento q tenemos sobre este virus q nos esta matando. Y pues seria bueno q nuestro gobierno haga todo posible por ayudar a las personas con bajos recursos con alimentos ya q no hay trabajo en este momento. Gracias....
2020-08-17 22:49:48	Masculino	Quito	59	Cuarto nivel	COVID-19	De origen natural	Una entidad capaz de adaptarse y evolucionar	Verdadero	1 - 10	Verdadero	Verdadero	Verdadero	Falso	Verdadero	Verdadero	Verdadero	Falso	Verdadero	Verdadero	Verdadero	Verdadero	Verdadero	Verdadero	Verdadero	Falso	Falso	Falso	Falso	Falso	Verdadero	Falso	Verdadero
2020-08-17 22:57:38	Masculino	Quito	57	Tercer nivel	MERS-19	Creado en laboratorio	Una entidad capaz de adaptarse y evolucionar	Falso	1 - 10	Verdadero	Verdadero	Falso	Falso	Verdadero	Verdadero	Verdadero	verdadero	Verdadero	Verdadero	Verdadero	Falso	Falso	No estoy seguro/a	Verdadero	Falso	Falso	Verdadero	Falso	Falso	Verdadero	Falso	Verdadero	Dar recomendaciones de cómo actuar sociológicamente
2020-08-17 23:02:05	Femenino	Quito	33	Tercer nivel	COVID-19	Creado en laboratorio	Un compuesto químico	Falso	11 - 20	Verdadero	Verdadero	Falso	Falso	Verdadero	Verdadero	Verdadero	No estoy seguro/a	Verdadero	Verdadero	Verdadero	Verdadero	Verdadero	No estoy seguro/a	Verdadero	Falso	Falso	Verdadero	Falso	Falso	Verdadero	No estoy seguro/a	Verdadero
2020-08-17 23:02:52	Femenino	Otavalo	40	Tercer nivel	SARS-COV-2	De origen natural	No estoy seguro/a	Verdadero	1 - 10	Verdadero	Falso	Falso	Falso	Verdadero	Verdadero	Verdadero	Falso	Verdadero	Verdadero	Verdadero	Verdadero	Verdadero	Verdadero	Verdadero	Falso	Falso	Verdadero	Verdadero	Falso	Verdadero	Falso	Verdadero
2020-08-17 23:26:01	Masculino	Ibarra	33	Bachillerato	No estoy seguro/a	De origen natural	Una entidad capaz de adaptarse y evolucionar	No estoy seguro/a	No estoy seguro/a	Verdadero	Verdadero	Falso	Falso	No estoy seguro/a	Verdadero	Verdadero	Falso	Verdadero	Verdadero	Verdadero	Verdadero	Falso	No estoy seguro/a	Verdadero	Falso	Falso	Falso	Verdadero	Falso	Verdadero	No estoy seguro/a	Verdadero
2020-08-17 23:36:21	Femenino	IBARRA	47	Tercer nivel	SARS-COV-2	Creado en laboratorio	No estoy seguro/a	No estoy seguro/a	No estoy seguro/a	Verdadero	Verdadero	Falso	Falso	Verdadero	Verdadero	Verdadero	No estoy seguro/a	Verdadero	Verdadero	Verdadero	Verdadero	Falso	No estoy seguro/a	Verdadero	No estoy seguro/a	Falso	No estoy seguro/a	Verdadero	Falso	Verdadero	No estoy seguro/a	Verdadero
2020-08-17 23:54:50	Femenino	Quito	48	Bachillerato	COVID-19	Creado en laboratorio	Una entidad capaz de adaptarse y evolucionar	Verdadero	41 - 50	Verdadero	Verdadero	Falso	Falso	Verdadero	Verdadero	Verdadero	Falso	Verdadero	Verdadero	Verdadero	Verdadero	Falso	No estoy seguro/a	Verdadero	Falso	Falso	Falso	Verdadero	Falso	Verdadero	Verdadero	Verdadero
2020-08-18 00:02:48	Masculino	Loja	39	Tercer nivel	SARS-COV-2	Creado en laboratorio	Una entidad capaz de adaptarse y evolucionar	Verdadero	1 - 10	Verdadero	Verdadero	Falso	Falso	Verdadero	Verdadero	Verdadero	Falso	Verdadero	Verdadero	Verdadero	Verdadero	Verdadero	Verdadero	Verdadero	Falso	Falso	Falso	Falso	Falso	Verdadero	No estoy seguro/a	Verdadero	Considero que esto va más allá d una simple casualidad de contagio animal-hombre, los intereses económicos de las potencias mundiales me hacen ver cómo un tipo de guerra biológica, por demostrar el poder destructivo que pueden lograr con los avances científicos, pero con miras lucrativas y de demostración de lo peligroso que pued ser intentar someter a una potencia, por otro lado la teoría de que…
2020-08-18 00:14:12	Femenino	Quito	35	Cuarto nivel	SARS-COV-2	De origen natural	Una entidad capaz de adaptarse y evolucionar	No estoy seguro/a	51 - 100	Verdadero	Verdadero	Falso	Falso	Verdadero	Verdadero	Verdadero	Falso	Verdadero	Verdadero	Verdadero	Verdadero	No estoy seguro/a	No estoy seguro/a	Verdadero	Falso	Falso	Falso	Falso	Falso	Verdadero	No estoy seguro/a	Verdadero
2020-08-18 00:16:07	Femenino	Quito	30	Tercer nivel	SARS-COV-2	De origen natural	No estoy seguro/a	Falso	1 - 10	Falso	Verdadero	Falso	Falso	Verdadero	Verdadero	Verdadero	Falso	Verdadero	Verdadero	Verdadero	Verdadero	Falso	No estoy seguro/a	Verdadero	Falso	Falso	Verdadero	Verdadero	Falso	Verdadero	No estoy seguro/a	Verdadero
2020-08-18 00:21:31	Masculino	Ibarra	38	Bachillerato	SARS-COV-2	Creado en laboratorio	Una entidad capaz de adaptarse y evolucionar	Falso	11 - 20	Verdadero	Verdadero	Falso	Falso	Verdadero	Verdadero	Verdadero	Falso	Verdadero	Verdadero	Verdadero	Verdadero	Falso	No estoy seguro/a	Verdadero	Falso	Falso	Verdadero	Falso	Falso	Verdadero	Falso	Verdadero	Ninguna
2020-08-18 00:23:51	Femenino	Cuenca	22	Tercer nivel	SARS-COV-2	No estoy seguro/a	No estoy seguro/a	No estoy seguro/a	No estoy seguro/a	No estoy seguro/a	Verdadero	Falso	Falso	Verdadero	Verdadero	Verdadero	Falso	Verdadero	Verdadero	Verdadero	Verdadero	No estoy seguro/a	No estoy seguro/a	Verdadero	No estoy seguro/a	Falso	Falso	Verdadero	Falso	Verdadero	Falso	Verdadero
2020-08-18 00:41:41	Femenino	Londres	50	Bachillerato	SARS-COV-2	No estoy seguro/a	Una entidad capaz de adaptarse y evolucionar	Verdadero	No estoy seguro/a	Verdadero	No estoy seguro/a	No estoy seguro/a	Falso	Verdadero	Verdadero	Verdadero	No estoy seguro/a	Verdadero	No estoy seguro/a	Verdadero	Verdadero	Verdadero	Falso	Verdadero	Falso	Falso	Falso	Verdadero	Falso	Verdadero	No estoy seguro/a	Verdadero
2020-08-18 00:48:36	Masculino	Quito	42	Cuarto nivel	SARS-COV-2	De origen natural	Una entidad capaz de adaptarse y evolucionar	Verdadero	1 - 10	Verdadero	Verdadero	Falso	Falso	Verdadero	Verdadero	Verdadero	Falso	Verdadero	Verdadero	Verdadero	Verdadero	Verdadero	Verdadero	Verdadero	Falso	Falso	Falso	Verdadero	Falso	Verdadero	Falso	Verdadero
2020-08-18 01:03:09	Masculino	Quito	29	Cuarto nivel	COVID-19	Creado en laboratorio	Una entidad capaz de adaptarse y evolucionar	Falso	31 - 40	Verdadero	Verdadero	Falso	Falso	Verdadero	Verdadero	Verdadero	Falso	Verdadero	Verdadero	Verdadero	Verdadero	Falso	Verdadero	Verdadero	Falso	Falso	Falso	Verdadero	Falso	Verdadero	Verdadero	Verdadero
2020-08-18 01:04:39	Masculino	Quito	42	Cuarto nivel	COVID-19	Creado en laboratorio	Una entidad capaz de adaptarse y evolucionar	Verdadero	1 - 10	Verdadero	Verdadero	Falso	Falso	Verdadero	Verdadero	Verdadero	verdadero	Verdadero	Verdadero	Verdadero	Verdadero	Verdadero	No estoy seguro/a	Verdadero	Falso	Falso	Verdadero	No estoy seguro/a	Falso	Verdadero	Falso	Verdadero	Na
2020-08-18 01:44:54	Masculino	Quito	41	Tercer nivel	SARS-COV-2	Creado en laboratorio	Una entidad capaz de adaptarse y evolucionar	No estoy seguro/a	No estoy seguro/a	Verdadero	Verdadero	Verdadero	Falso	Verdadero	Verdadero	Verdadero	Falso	Verdadero	Verdadero	Verdadero	Verdadero	Verdadero	No estoy seguro/a	Verdadero	Falso	Falso	Verdadero	Falso	No estoy seguro/a	Verdadero	No estoy seguro/a	Verdadero
2020-08-18 02:45:26	Masculino	Quito	68	Tercer nivel	SARS-COV-2	No estoy seguro/a	Una entidad capaz de adaptarse y evolucionar	Verdadero	1 - 10	Verdadero	Verdadero	Falso	Verdadero	Verdadero	Verdadero	Verdadero	No estoy seguro/a	Verdadero	Verdadero	Verdadero	Verdadero	Verdadero	No estoy seguro/a	Verdadero	Falso	Falso	No estoy seguro/a	No estoy seguro/a	Falso	Verdadero	Verdadero	Verdadero
2020-08-18 03:01:07	Masculino	Quito	23	Primaria	SARS-COV-2	Creado en laboratorio	Una entidad capaz de adaptarse y evolucionar	Verdadero	11 - 20	Verdadero	Verdadero	Falso	Falso	Verdadero	Verdadero	Verdadero	Falso	Verdadero	Verdadero	Verdadero	Verdadero	Verdadero	No estoy seguro/a	Verdadero	Falso	Falso	Verdadero	Verdadero	Verdadero	Verdadero	Falso	Verdadero
2020-08-18 03:18:04	Femenino	Quito	50	Bachillerato	SARS-COV-2	Creado en laboratorio	No estoy seguro/a	Verdadero	51 - 100	Verdadero	Verdadero	Falso	Falso	Verdadero	Verdadero	Verdadero	Falso	Verdadero	Verdadero	Verdadero	Verdadero	Falso	No estoy seguro/a	Verdadero	verdadero	Falso	Verdadero	Falso	Falso	Verdadero	No estoy seguro/a	Verdadero
2020-08-18 04:05:57	Femenino	Cuenca	22	Tercer nivel	SARS-COV-2	No estoy seguro/a	No estoy seguro/a	No estoy seguro/a	No estoy seguro/a	No estoy seguro/a	Verdadero	Falso	Falso	Verdadero	Verdadero	Verdadero	Falso	Verdadero	Verdadero	Verdadero	Verdadero	No estoy seguro/a	No estoy seguro/a	Verdadero	No estoy seguro/a	Falso	Falso	Verdadero	Falso	Verdadero	Falso	Verdadero
2020-08-18 05:04:31	Masculino	Quito	28	Bachillerato	SARS-COV-2	Creado en laboratorio	Un compuesto químico	Falso	1 - 10	Verdadero	No estoy seguro/a	Falso	Falso	Verdadero	Falso	No estoy seguro/a	No estoy seguro/a	Verdadero	Verdadero	No estoy seguro/a	Verdadero	No estoy seguro/a	No estoy seguro/a	No estoy seguro/a	No estoy seguro/a	Verdadero	Verdadero	Falso	Falso	Verdadero	No estoy seguro/a	Verdadero	Es absurdo que la gente siga pensando que los murciélagos tengan la capacidad de propagar un virus a toda la humanidad. Yo no creo en esa tontera. El virus fué creado intencionalmente o accidentalmente.
2020-08-18 05:35:34	Femenino	Quito	57	Bachillerato	COVID-19	Creado en laboratorio	Una entidad capaz de adaptarse y evolucionar	Verdadero	1 - 10	Verdadero	Verdadero	Falso	Falso	Verdadero	Verdadero	Verdadero	Falso	Verdadero	Verdadero	Verdadero	Verdadero	Verdadero	Verdadero	Verdadero	Falso	Falso	Falso	Verdadero	Falso	Verdadero	Falso	Verdadero
2020-08-18 06:41:17	Masculino	QUITO	45	Bachillerato	SARS-COV-2	No estoy seguro/a	Una entidad capaz de adaptarse y evolucionar	Verdadero	1 - 10	Verdadero	Verdadero	Falso	Falso	Verdadero	Verdadero	Verdadero	No estoy seguro/a	Verdadero	Verdadero	Verdadero	Verdadero	Verdadero	Verdadero	Verdadero	Falso	Falso	Verdadero	Verdadero	Falso	Verdadero	Falso	Verdadero	La atencion en difrerentes entes como hospitales y laboratoriaos debe ser mas efectiva y menos lucrativa.
2020-08-18 06:41:29	Femenino	Quito	40	Cuarto nivel	SARS-COV-2	De origen natural	Una entidad capaz de adaptarse y evolucionar	Verdadero	1 - 10	Verdadero	Verdadero	Falso	Falso	Verdadero	Verdadero	Verdadero	Falso	Verdadero	Verdadero	Verdadero	Verdadero	Verdadero	Verdadero	Verdadero	Falso	Falso	Falso	Verdadero	Falso	Verdadero	Falso	Verdadero	Ninguna
2020-08-18 06:56:12	Femenino	Quito	56	Bachillerato	SARS-COV-2	De origen natural	Una entidad capaz de adaptarse y evolucionar	Verdadero	1 - 10	Verdadero	Verdadero	Falso	Falso	Verdadero	Verdadero	Verdadero	Falso	Verdadero	Verdadero	Verdadero	Verdadero	Falso	Verdadero	Verdadero	Falso	Falso	Falso	Verdadero	Falso	Verdadero	Falso	Falso
2020-08-18 07:00:15	Masculino	Quito	65	Cuarto nivel	SARS-COV-2	De origen natural	Una entidad capaz de adaptarse y evolucionar	Falso	1 - 10	Verdadero	Verdadero	Falso	Falso	Verdadero	Verdadero	Verdadero	Falso	Verdadero	Verdadero	Verdadero	Verdadero	Verdadero	Verdadero	Verdadero	Falso	Falso	Falso	Verdadero	Falso	Verdadero	Falso	Verdadero
2020-08-18 07:06:10	Femenino	Quito	50	Tercer nivel	SARS-COV-2	Creado en laboratorio	Una entidad capaz de adaptarse y evolucionar	Verdadero	1 - 10	Verdadero	Verdadero	Falso	Falso	Verdadero	Verdadero	Verdadero	Falso	Verdadero	Verdadero	Verdadero	Verdadero	Verdadero	No estoy seguro/a	Verdadero	Falso	Falso	Falso	Verdadero	Falso	Verdadero	No estoy seguro/a	Verdadero
2020-08-18 07:06:54	Femenino	Quito	27	Tercer nivel	SARS-COV-2	No estoy seguro/a	Una entidad capaz de adaptarse y evolucionar	Verdadero	No estoy seguro/a	Verdadero	Verdadero	Falso	Falso	Verdadero	Verdadero	Verdadero	Falso	Verdadero	Verdadero	Verdadero	Verdadero	Falso	Falso	Verdadero	Falso	No estoy seguro/a	No estoy seguro/a	Verdadero	Verdadero	Verdadero	Falso	Verdadero
2020-08-18 07:18:50	Masculino	Quito	31	Tercer nivel	SARS-COV-2	Creado en laboratorio	Una entidad capaz de adaptarse y evolucionar	Falso	No estoy seguro/a	Verdadero	Verdadero	Falso	Falso	Verdadero	Falso	Verdadero	Falso	Verdadero	Verdadero	Verdadero	Falso	Verdadero	Verdadero	Verdadero	verdadero	Falso	No estoy seguro/a	Falso	Falso	Verdadero	Falso	Verdadero
2020-08-18 07:19:39	Femenino	Quito	46	Tercer nivel	SARS-COV-2	Creado en laboratorio	Una entidad capaz de adaptarse y evolucionar	Falso	51 - 100	Verdadero	Verdadero	Falso	Falso	Verdadero	No estoy seguro/a	Verdadero	Falso	Verdadero	Verdadero	Verdadero	Verdadero	Verdadero	No estoy seguro/a	Verdadero	Falso	Falso	Verdadero	Verdadero	Falso	Verdadero	Falso	Verdadero
2020-08-18 07:22:48	Masculino	Quito	47	Tercer nivel	SARS-COV-2	Creado en laboratorio	Una entidad capaz de adaptarse y evolucionar	Falso	11 - 20	Verdadero	Verdadero	Falso	Falso	Verdadero	Verdadero	Verdadero	Falso	Verdadero	Verdadero	Verdadero	Verdadero	Verdadero	Verdadero	Verdadero	Falso	Falso	Verdadero	Verdadero	Falso	Verdadero	Verdadero	Verdadero	Estuvo muy bie.
2020-08-18 07:31:01	Femenino	Quito	61	Tercer nivel	SARS-COV-2	Creado en laboratorio	No estoy seguro/a	Verdadero	1 - 10	Verdadero	Verdadero	Falso	Falso	Verdadero	Verdadero	Verdadero	Falso	Verdadero	Verdadero	Verdadero	Verdadero	Falso	Verdadero	Verdadero	Falso	Falso	Falso	Falso	Falso	Verdadero	Verdadero	Verdadero
2020-08-18 07:36:27	Femenino	Quito	39	Tercer nivel	COVID-19	Creado en laboratorio	Una entidad capaz de adaptarse y evolucionar	Verdadero	1 - 10	Verdadero	Verdadero	Verdadero	Falso	Verdadero	Verdadero	Verdadero	Falso	Verdadero	Falso	Verdadero	Verdadero	Falso	Verdadero	Verdadero	Falso	Falso	Verdadero	Verdadero	Falso	Verdadero	Verdadero	Verdadero	esta correcto muy buena la encuesta
2020-08-18 07:38:38	Masculino	Quito	28	Bachillerato	SARS-COV-2	Creado en laboratorio	Una entidad capaz de adaptarse y evolucionar	Falso	1 - 10	Verdadero	Verdadero	Falso	Falso	Verdadero	Verdadero	Verdadero	Falso	Verdadero	Verdadero	Verdadero	Verdadero	Verdadero	No estoy seguro/a	Verdadero	Falso	Falso	Falso	Verdadero	Falso	Verdadero	No estoy seguro/a	Verdadero
2020-08-18 07:46:16	Masculino	QUITO	36	Cuarto nivel	SARS-COV-2	De origen natural	Una entidad capaz de adaptarse y evolucionar	Verdadero	1 - 10	Verdadero	Verdadero	Falso	Falso	Verdadero	Verdadero	Verdadero	Falso	Verdadero	Verdadero	Verdadero	Verdadero	Verdadero	Verdadero	Verdadero	Falso	Falso	Falso	Verdadero	Falso	Verdadero	Falso	Verdadero	Infromar mas a la población existen muchos mitos y falsas creencias en torno al coronavirus incluso en profesionales de la salud, el nivel de ignorancia en la población es elevadisimo.
2020-08-18 07:46:45	Femenino	Quito	33	Tercer nivel	SARS-COV-2	Creado en laboratorio	Una entidad capaz de adaptarse y evolucionar	Verdadero	1 - 10	Verdadero	Verdadero	Falso	Verdadero	Verdadero	Verdadero	Verdadero	No estoy seguro/a	Verdadero	Verdadero	Verdadero	Verdadero	Verdadero	Falso	Verdadero	Falso	Falso	Falso	Falso	Falso	Verdadero	No estoy seguro/a	Verdadero
2020-08-18 07:51:08	Femenino	quito	34	Tercer nivel	SARS-COV-2	De origen natural	Una entidad capaz de adaptarse y evolucionar	Verdadero	11 - 20	Verdadero	Verdadero	Falso	Falso	Verdadero	Verdadero	Verdadero	No estoy seguro/a	Verdadero	Verdadero	Verdadero	Verdadero	Falso	Verdadero	Verdadero	Falso	Falso	Falso	No estoy seguro/a	Falso	Verdadero	No estoy seguro/a	Verdadero
2020-08-18 07:52:28	Femenino	QUITO	27	Bachillerato	SARS-COV-2	Creado en laboratorio	No estoy seguro/a	Verdadero	1 - 10	Verdadero	Verdadero	Falso	No estoy seguro/a	Verdadero	Verdadero	Verdadero	No estoy seguro/a	Verdadero	Verdadero	Verdadero	Verdadero	Falso	Verdadero	Verdadero	verdadero	No estoy seguro/a	Verdadero	No estoy seguro/a	Falso	Verdadero	Falso	Verdadero
2020-08-18 07:53:20	Masculino	Quito	45	Tercer nivel	SARS-COV-2	De origen natural	Una entidad capaz de adaptarse y evolucionar	Falso	1 - 10	Verdadero	Verdadero	Falso	Falso	Verdadero	Verdadero	Verdadero	Falso	Verdadero	Verdadero	Verdadero	Verdadero	Verdadero	Falso	Verdadero	Falso	Falso	No estoy seguro/a	Verdadero	Falso	Verdadero	No estoy seguro/a	Verdadero
2020-08-18 07:53:51	Masculino	Quito	45	Tercer nivel	SARS-COV-2	De origen natural	Una entidad capaz de adaptarse y evolucionar	Verdadero	11 - 20	Verdadero	Falso	Falso	Falso	Verdadero	Verdadero	Verdadero	Falso	Verdadero	Verdadero	Verdadero	Verdadero	Falso	No estoy seguro/a	Verdadero	Falso	Falso	Verdadero	Falso	Falso	Verdadero	Falso	Verdadero
2020-08-18 07:56:39	Femenino	Quito	25	Cuarto nivel	SARS-COV-2	Creado en laboratorio	Una entidad capaz de adaptarse y evolucionar	Verdadero	31 - 40	Verdadero	Verdadero	No estoy seguro/a	Falso	Verdadero	Verdadero	Verdadero	Falso	Verdadero	Verdadero	Verdadero	Verdadero	Verdadero	Verdadero	Verdadero	Falso	Falso	Verdadero	Verdadero	Verdadero	Verdadero	Falso	Verdadero
2020-08-18 08:04:33	Masculino	Quito	39	Tercer nivel	COVID-19	Creado en laboratorio	Una entidad capaz de adaptarse y evolucionar	Falso	No estoy seguro/a	Verdadero	Verdadero	No estoy seguro/a	Falso	Verdadero	Verdadero	Verdadero	Falso	Verdadero	Verdadero	Verdadero	Verdadero	Falso	No estoy seguro/a	Verdadero	Falso	Falso	Verdadero	Verdadero	Falso	Verdadero	No estoy seguro/a	Verdadero
2020-08-18 08:16:18	Femenino	Quito	20	Bachillerato	SARS-COV-2	Creado en laboratorio	No estoy seguro/a	Verdadero	No estoy seguro/a	Verdadero	Verdadero	Falso	Falso	Verdadero	Verdadero	Verdadero	Falso	Verdadero	Verdadero	Verdadero	Verdadero	No estoy seguro/a	No estoy seguro/a	Verdadero	Falso	Falso	Falso	Verdadero	Falso	Verdadero	No estoy seguro/a	Verdadero	Decir a las personas que las mascarillas que en verdad protegen son las quirúrgicas o N95 no esas con diseños que son tela tejida.
2020-08-18 08:20:06	Femenino	Quito	37	Cuarto nivel	SARS-COV-2	No estoy seguro/a	Una entidad capaz de adaptarse y evolucionar	Verdadero	51 - 100	Falso	Verdadero	Falso	Falso	Falso	Verdadero	Verdadero	Falso	Verdadero	Verdadero	Verdadero	Verdadero	Verdadero	Verdadero	Verdadero	Falso	Falso	Falso	Falso	Falso	Verdadero	Falso	Verdadero
2020-08-18 08:23:38	Masculino	Quininde	37	Cuarto nivel	SARS-COV-2	Creado en laboratorio	Una entidad capaz de adaptarse y evolucionar	Verdadero	1 - 10	Verdadero	Verdadero	Falso	Falso	Verdadero	Verdadero	Verdadero	Falso	Verdadero	Verdadero	Verdadero	Verdadero	Falso	Verdadero	Verdadero	Falso	Falso	Falso	Verdadero	Falso	Verdadero	Falso	Verdadero
2020-08-18 08:25:40	Masculino	Quito	59	Cuarto nivel	No estoy seguro/a	De origen natural	Una entidad capaz de adaptarse y evolucionar	No estoy seguro/a	1 - 10	Verdadero	Verdadero	Falso	Falso	Verdadero	Verdadero	Verdadero	No estoy seguro/a	Verdadero	Verdadero	Verdadero	Verdadero	Verdadero	No estoy seguro/a	Verdadero	Falso	Falso	Verdadero	Falso	Falso	Verdadero	Falso	Verdadero	Hacer la PCR y dar Resultados más rápido, mismo día , para evitar presiones psicológicas
2020-08-18 08:29:49	Femenino	Quito	34	Cuarto nivel	SARS-COV-2	De origen natural	Una entidad capaz de adaptarse y evolucionar	Verdadero	1 - 10	Verdadero	Verdadero	Falso	Falso	Verdadero	Verdadero	Verdadero	Falso	Verdadero	Verdadero	Verdadero	Verdadero	Falso	Verdadero	Verdadero	Falso	Falso	Falso	Verdadero	Falso	Verdadero	Falso	Verdadero	La encuesta es muy técnica para el público en general,y existen preguntas que no están claras como por ejemplo: debe realizarse una prueba para Covid antes de regresar a trabajar?, refiriéndose al regreso luego de superar un periodo de infección o luego de levantar el aislamiento preventivo que tomó el COE nacional?
2020-08-18 08:33:03	Masculino	QUITO	63	Tercer nivel	SARS-COV-2	De origen natural	No estoy seguro/a	No estoy seguro/a	No estoy seguro/a	Verdadero	Verdadero	Falso	Falso	Verdadero	Falso	Verdadero	No estoy seguro/a	Verdadero	Verdadero	Falso	Verdadero	Verdadero	No estoy seguro/a	Verdadero	verdadero	Verdadero	Falso	Verdadero	Verdadero	Verdadero	Falso	Verdadero
2020-08-18 08:33:06	Masculino	Quito	36	Tercer nivel	SARS-COV-2	No estoy seguro/a	Una entidad capaz de adaptarse y evolucionar	Verdadero	1 - 10	Verdadero	Verdadero	Falso	Falso	Verdadero	Verdadero	Verdadero	Falso	Verdadero	Verdadero	Verdadero	Verdadero	Falso	No estoy seguro/a	Verdadero	Falso	Falso	Falso	Falso	Falso	Verdadero	No estoy seguro/a	Verdadero
2020-08-18 08:33:23	Femenino	quito	54	Cuarto nivel	SARS-COV-2	Creado en laboratorio	Un compuesto químico	Falso	51 - 100	Falso	Verdadero	Falso	Falso	Verdadero	Verdadero	Verdadero	Falso	Verdadero	Verdadero	Verdadero	Verdadero	Falso	Verdadero	Verdadero	verdadero	Verdadero	Verdadero	Verdadero	Falso	Verdadero	Falso	Verdadero
2020-08-18 08:39:07	Femenino	Quito	33	Cuarto nivel	SARS-COV-2	De origen natural	Una entidad capaz de adaptarse y evolucionar	Verdadero	No estoy seguro/a	Verdadero	Verdadero	Verdadero	Falso	Verdadero	Verdadero	Verdadero	Falso	Verdadero	Verdadero	Verdadero	Verdadero	Verdadero	Verdadero	Verdadero	Falso	Falso	Falso	Falso	Falso	Verdadero	Falso	Verdadero
2020-08-18 08:41:42	Masculino	Quito	47	Tercer nivel	SARS-COV-2	De origen natural	Una entidad capaz de adaptarse y evolucionar	No estoy seguro/a	No estoy seguro/a	Verdadero	Verdadero	Verdadero	Falso	Verdadero	Verdadero	Verdadero	Falso	Verdadero	Verdadero	Verdadero	Verdadero	Falso	Verdadero	Verdadero	Falso	Falso	Verdadero	Falso	Falso	Verdadero	No estoy seguro/a	Verdadero
2020-08-18 08:43:56	Femenino	Quito	33	Tercer nivel	COVID-19	De origen natural	No estoy seguro/a	No estoy seguro/a	No estoy seguro/a	Verdadero	Verdadero	Falso	Falso	Verdadero	Verdadero	Verdadero	Falso	Verdadero	Verdadero	Verdadero	Verdadero	Falso	No estoy seguro/a	Verdadero	Falso	Falso	Verdadero	Falso	Falso	Verdadero	Falso	Verdadero
2020-08-18 08:46:11	Masculino	Ibarra	41	Bachillerato	MERS-19	Creado en laboratorio	Una entidad capaz de adaptarse y evolucionar	Verdadero	1 - 10	Verdadero	Verdadero	Falso	Falso	Verdadero	Verdadero	Verdadero	No estoy seguro/a	Verdadero	Verdadero	Verdadero	Verdadero	Falso	Falso	Verdadero	Falso	Falso	Verdadero	Verdadero	Falso	Verdadero	Verdadero	Verdadero	S/C
2020-08-18 08:49:55	Masculino	Quito	34	Tercer nivel	SARS-COV-2	De origen natural	Una entidad capaz de adaptarse y evolucionar	Verdadero	1 - 10	Verdadero	Verdadero	No estoy seguro/a	Falso	Verdadero	Verdadero	Verdadero	No estoy seguro/a	Verdadero	Verdadero	Verdadero	Verdadero	Falso	No estoy seguro/a	Verdadero	Falso	Falso	Verdadero	Verdadero	Falso	Verdadero	No estoy seguro/a	Verdadero	Espero que la encuentra sirva para prevenir más contagios y proteger a las personas más vulnerables
2020-08-18 08:51:11	Femenino	Atuntaqui	49	Tercer nivel	No estoy seguro/a	Creado en laboratorio	Una entidad capaz de adaptarse y evolucionar	Verdadero	1 - 10	Verdadero	Verdadero	Falso	Falso	Verdadero	Verdadero	Verdadero	No estoy seguro/a	Verdadero	Verdadero	Verdadero	Verdadero	Verdadero	No estoy seguro/a	Verdadero	Falso	Falso	No estoy seguro/a	Verdadero	Falso	Verdadero	Falso	Verdadero	Si muchas personas se tratan son dióxido de cloro debería ser una responsabilidad del gobierno y laboratorios en investigar y buscar nuevas alternativas para el uso y mejora de mucha gente q se contagia
2020-08-18 08:56:16	Masculino	Santo Domingo	30	Tercer nivel	SARS-COV-2	Creado en laboratorio	Una entidad capaz de adaptarse y evolucionar	Verdadero	1 - 10	Verdadero	No estoy seguro/a	Falso	Falso	Verdadero	Verdadero	Verdadero	Falso	Verdadero	Verdadero	Verdadero	Verdadero	Falso	Verdadero	No estoy seguro/a	Falso	No estoy seguro/a	No estoy seguro/a	Verdadero	Falso	Verdadero	Verdadero	Verdadero	no
2020-08-18 08:59:13	Femenino	Quito	60	Tercer nivel	COVID-19	Creado en laboratorio	Un compuesto químico	No estoy seguro/a	1 - 10	Verdadero	Verdadero	Falso	No estoy seguro/a	Verdadero	Verdadero	Verdadero	No estoy seguro/a	Verdadero	Verdadero	Verdadero	Verdadero	No estoy seguro/a	No estoy seguro/a	Verdadero	Falso	No estoy seguro/a	Falso	Verdadero	Falso	Verdadero	Verdadero	Verdadero
2020-08-18 09:01:19	Masculino	Quito	36	Tercer nivel	SARS-COV-2	No estoy seguro/a	No estoy seguro/a	Verdadero	51 - 100	Verdadero	Verdadero	Falso	Falso	Verdadero	Verdadero	Verdadero	No estoy seguro/a	Verdadero	Verdadero	Falso	Verdadero	No estoy seguro/a	No estoy seguro/a	Verdadero	Falso	Falso	Verdadero	No estoy seguro/a	Falso	Verdadero	No estoy seguro/a	Verdadero
2020-08-18 09:01:53	Femenino	Quito	30	Cuarto nivel	SARS-COV-2	No estoy seguro/a	Una entidad capaz de adaptarse y evolucionar	No estoy seguro/a	No estoy seguro/a	Verdadero	Verdadero	Falso	Falso	Verdadero	Verdadero	Verdadero	Falso	Verdadero	Verdadero	Verdadero	Verdadero	Falso	Verdadero	Verdadero	Falso	Falso	Falso	Verdadero	Falso	Verdadero	Verdadero	Verdadero
2020-08-18 09:04:56	Femenino	Quito	30	Cuarto nivel	SARS-COV-2	No estoy seguro/a	Una entidad capaz de adaptarse y evolucionar	No estoy seguro/a	No estoy seguro/a	Verdadero	Verdadero	Falso	Falso	Verdadero	Verdadero	Verdadero	Falso	Verdadero	Verdadero	Verdadero	Verdadero	Falso	Verdadero	Verdadero	Falso	Falso	Falso	Verdadero	Falso	Verdadero	Verdadero	Verdadero
2020-08-18 09:07:51	Femenino	QUITO	68	Tercer nivel	COVID-19	No estoy seguro/a	Una entidad capaz de adaptarse y evolucionar	No estoy seguro/a	1 - 10	Verdadero	Verdadero	No estoy seguro/a	Falso	Verdadero	Verdadero	Verdadero	Falso	Verdadero	Verdadero	Verdadero	Verdadero	Falso	No estoy seguro/a	Verdadero	Falso	Falso	Falso	Verdadero	Falso	Verdadero	No estoy seguro/a	Falso
2020-08-18 09:09:05	Femenino	Quito	45	Cuarto nivel	SARS-COV-2	De origen natural	Una entidad capaz de adaptarse y evolucionar	Verdadero	1 - 10	Verdadero	Verdadero	Falso	Falso	Verdadero	Verdadero	Verdadero	Falso	Verdadero	Verdadero	Verdadero	Verdadero	Falso	Falso	Verdadero	Falso	Falso	Falso	Verdadero	Falso	Verdadero	Falso	Verdadero
2020-08-18 09:21:41	Femenino	QUITO	35	Tercer nivel	SARS-COV-2	Creado en laboratorio	Una entidad capaz de adaptarse y evolucionar	Verdadero	No estoy seguro/a	Verdadero	Verdadero	No estoy seguro/a	Falso	Verdadero	Verdadero	Verdadero	No estoy seguro/a	Verdadero	Verdadero	Verdadero	Verdadero	Falso	No estoy seguro/a	Verdadero	Falso	Falso	No estoy seguro/a	Verdadero	Falso	Verdadero	Falso	Verdadero	N/A
2020-08-18 09:31:26	Masculino	Quito	49	Tercer nivel	SARS-COV-2	No estoy seguro/a	No estoy seguro/a	No estoy seguro/a	No estoy seguro/a	Verdadero	Falso	No estoy seguro/a	Falso	Verdadero	Verdadero	Verdadero	Falso	Verdadero	Verdadero	Verdadero	Verdadero	Verdadero	Verdadero	Verdadero	Falso	Falso	Falso	No estoy seguro/a	Falso	Verdadero	No estoy seguro/a	Verdadero
2020-08-18 09:35:42	Masculino	Quito	36	Tercer nivel	No estoy seguro/a	De origen natural	Una entidad capaz de adaptarse y evolucionar	Verdadero	1 - 10	Verdadero	Verdadero	Falso	Falso	Verdadero	Verdadero	Verdadero	Falso	Verdadero	Verdadero	Verdadero	Verdadero	Verdadero	No estoy seguro/a	Verdadero	Falso	Falso	Verdadero	Verdadero	Falso	Verdadero	Verdadero	Verdadero
2020-08-18 09:36:54	Femenino	Quito	40	Tercer nivel	SARS-COV-2	De origen natural	Una entidad capaz de adaptarse y evolucionar	Verdadero	1 - 10	Verdadero	Verdadero	Falso	Falso	Verdadero	Verdadero	Verdadero	Falso	Verdadero	Verdadero	Verdadero	Verdadero	Verdadero	Verdadero	Verdadero	Falso	Falso	Falso	Verdadero	Falso	Verdadero	Falso	Verdadero
2020-08-18 09:43:13	Femenino	Quito	27	Bachillerato	SARS-COV-2	Creado en laboratorio	No estoy seguro/a	Verdadero	51 - 100	Verdadero	Verdadero	Falso	Falso	Verdadero	Verdadero	Verdadero	Falso	Verdadero	Verdadero	Verdadero	Verdadero	Verdadero	No estoy seguro/a	Verdadero	Falso	Falso	Verdadero	Falso	Falso	Verdadero	No estoy seguro/a	Verdadero
2020-08-18 09:45:27	Femenino	Ibarra	23	Tercer nivel	SARS-COV-2	Creado en laboratorio	Una entidad capaz de adaptarse y evolucionar	Verdadero	1 - 10	Verdadero	Verdadero	No estoy seguro/a	Falso	Verdadero	Verdadero	Verdadero	Falso	Verdadero	Verdadero	Verdadero	Verdadero	No estoy seguro/a	Falso	Verdadero	Falso	Falso	Falso	Verdadero	Falso	Verdadero	Falso	Falso
2020-08-18 09:52:10	Masculino	Quito	34	Bachillerato	SARS-COV-2	Creado en laboratorio	Una entidad capaz de adaptarse y evolucionar	Verdadero	No estoy seguro/a	Verdadero	Verdadero	Verdadero	Falso	Verdadero	Verdadero	Verdadero	No estoy seguro/a	Verdadero	Verdadero	Verdadero	Verdadero	Falso	No estoy seguro/a	Verdadero	Falso	Falso	Verdadero	Verdadero	Falso	Verdadero	No estoy seguro/a	Verdadero
2020-08-18 09:59:46	Femenino	Quito	41	Bachillerato	SARS-COV-2	De origen natural	No estoy seguro/a	Verdadero	51 - 100	Verdadero	No estoy seguro/a	Falso	Falso	Verdadero	No estoy seguro/a	Verdadero	Falso	Verdadero	Verdadero	Verdadero	Verdadero	Falso	No estoy seguro/a	Verdadero	Falso	Falso	Verdadero	Falso	Falso	Verdadero	Verdadero	Verdadero
2020-08-18 10:00:37	Femenino	Quito	28	Tercer nivel	SARS-COV-2	Creado en laboratorio	Una entidad capaz de adaptarse y evolucionar	Falso	No estoy seguro/a	Verdadero	Verdadero	Falso	Falso	Verdadero	Verdadero	Verdadero	Falso	Verdadero	Verdadero	Verdadero	Verdadero	Verdadero	Falso	Verdadero	Falso	Falso	Verdadero	Verdadero	Falso	Verdadero	Falso	Verdadero
2020-08-18 10:05:55	Masculino	Quito	28	Tercer nivel	SARS-COV-2	Creado en laboratorio	Una entidad capaz de adaptarse y evolucionar	Falso	1 - 10	Verdadero	Verdadero	Falso	Falso	Verdadero	Verdadero	Verdadero	Falso	Verdadero	Verdadero	Verdadero	Verdadero	Falso	Verdadero	Verdadero	Falso	Falso	Falso	Verdadero	Falso	Verdadero	Verdadero	Verdadero
2020-08-18 10:10:02	Masculino	QUITO	54	Tercer nivel	SARS-COV-2	Creado en laboratorio	Una entidad capaz de adaptarse y evolucionar	Falso	1 - 10	Verdadero	Verdadero	Falso	Falso	Verdadero	Verdadero	Verdadero	Falso	Verdadero	Verdadero	Verdadero	Verdadero	Verdadero	Falso	Verdadero	verdadero	Falso	Falso	Verdadero	Falso	Verdadero	Falso	Verdadero	ES UN VIRUS LETAL, AL QUE HAY QUE RESPETARLE PERO NO TENERLE MIEDO, EL CUIDADO Y APLICACION ADECUADO DE TODOS LOS PROTOCOLOS NOS PERMITIRAN ESTAR ALGO MAS SEGUROS DE UN POSIBLE CONTAGIO
2020-08-18 10:17:13	Masculino	Quito	28	Tercer nivel	SARS-COV-2	Creado en laboratorio	Una entidad capaz de adaptarse y evolucionar	Verdadero	1 - 10	Verdadero	Verdadero	Falso	Falso	Verdadero	Verdadero	Verdadero	verdadero	No estoy seguro/a	Verdadero	Falso	Verdadero	Verdadero	No estoy seguro/a	No estoy seguro/a	verdadero	Falso	Falso	No estoy seguro/a	Falso	Verdadero	Falso	Verdadero	El sistema de salud del Ecuador publico es muy deficiente da vergüenza
2020-08-18 10:17:34	Masculino	quito	65	Cuarto nivel	COVID-19	Creado en laboratorio	Una entidad capaz de adaptarse y evolucionar	Verdadero	41 - 50	Verdadero	Verdadero	Falso	Falso	Verdadero	Verdadero	Verdadero	Falso	Verdadero	Verdadero	Verdadero	Verdadero	Verdadero	Verdadero	Verdadero	Falso	Falso	Falso	Verdadero	Verdadero	Verdadero	Falso	Verdadero	Protegerse es un virus mortal, métodos simple, lavado de manos, distanciamiento, mascarilla.
2020-08-18 10:30:44	Masculino	Quito	13	Bachillerato	SARS-COV-2	No estoy seguro/a	Una entidad capaz de adaptarse y evolucionar	No estoy seguro/a	1 - 10	No estoy seguro/a	Verdadero	No estoy seguro/a	Falso	No estoy seguro/a	Verdadero	Verdadero	No estoy seguro/a	Verdadero	Verdadero	Verdadero	Verdadero	Verdadero	No estoy seguro/a	Verdadero	Falso	No estoy seguro/a	No estoy seguro/a	No estoy seguro/a	Falso	Verdadero	No estoy seguro/a	Verdadero
2020-08-18 10:50:56	Femenino	Quito	43	Tercer nivel	SARS-COV-2	De origen natural	No estoy seguro/a	Verdadero	1 - 10	No estoy seguro/a	Verdadero	Falso	Falso	Verdadero	Verdadero	Verdadero	No estoy seguro/a	Verdadero	Verdadero	Verdadero	Verdadero	Falso	No estoy seguro/a	No estoy seguro/a	No estoy seguro/a	Falso	No estoy seguro/a	Verdadero	Falso	Verdadero	No estoy seguro/a	Verdadero
2020-08-18 10:54:42	Femenino	Quito	46	Cuarto nivel	SARS-COV-2	De origen natural	Una entidad capaz de adaptarse y evolucionar	Verdadero	1 - 10	Verdadero	Verdadero	Falso	Falso	Verdadero	Verdadero	Verdadero	Falso	Verdadero	Verdadero	Verdadero	Verdadero	Verdadero	Verdadero	Verdadero	Falso	Falso	Falso	Verdadero	Falso	Verdadero	Falso	Verdadero
2020-08-18 11:01:54	Femenino	Quito	39	Tercer nivel	SARS-COV-2	Creado en laboratorio	Una entidad capaz de adaptarse y evolucionar	Verdadero	1 - 10	Verdadero	Verdadero	Falso	Falso	Verdadero	Verdadero	Verdadero	Falso	Verdadero	Verdadero	Verdadero	Verdadero	No estoy seguro/a	No estoy seguro/a	Verdadero	Falso	Falso	Verdadero	No estoy seguro/a	Falso	Verdadero	No estoy seguro/a	Verdadero
2020-08-18 11:02:18	Femenino	Quito	27	Tercer nivel	SARS-COV-2	De origen natural	Una entidad capaz de adaptarse y evolucionar	Verdadero	1 - 10	Verdadero	Verdadero	Verdadero	Falso	Verdadero	Verdadero	Verdadero	Falso	Verdadero	Verdadero	Verdadero	Verdadero	Falso	Verdadero	Verdadero	Falso	Falso	No estoy seguro/a	Falso	Falso	Verdadero	Falso	Verdadero
2020-08-18 11:03:35	Masculino	Quito	31	Tercer nivel	SARS-COV-2	Creado en laboratorio	Una entidad capaz de adaptarse y evolucionar	Verdadero	21 - 30	Verdadero	Verdadero	Verdadero	Falso	Verdadero	Verdadero	Verdadero	Falso	Verdadero	Verdadero	Verdadero	Verdadero	Falso	Verdadero	Verdadero	Falso	Falso	Verdadero	Verdadero	Falso	Verdadero	Falso	Verdadero
2020-08-18 11:04:03	Masculino	Quito	56	Tercer nivel	SARS-COV-2	Creado en laboratorio	No estoy seguro/a	No estoy seguro/a	1 - 10	Verdadero	Verdadero	No estoy seguro/a	Falso	Verdadero	Verdadero	Verdadero	verdadero	Verdadero	Verdadero	Verdadero	No estoy seguro/a	No estoy seguro/a	No estoy seguro/a	Verdadero	verdadero	No estoy seguro/a	No estoy seguro/a	Falso	Falso	Verdadero	Falso	Verdadero
2020-08-18 11:04:58	Masculino	Quito	19	Bachillerato	No estoy seguro/a	De origen natural	Una entidad capaz de adaptarse y evolucionar	Verdadero	No estoy seguro/a	Verdadero	No estoy seguro/a	Falso	Falso	Verdadero	Verdadero	No estoy seguro/a	Falso	Verdadero	Verdadero	Verdadero	Verdadero	No estoy seguro/a	No estoy seguro/a	No estoy seguro/a	Falso	Verdadero	No estoy seguro/a	Verdadero	No estoy seguro/a	Verdadero	No estoy seguro/a	Verdadero
2020-08-18 11:11:11	Femenino	Quito	37	Tercer nivel	SARS-COV-2	Creado en laboratorio	Un complot mediático	Verdadero	No estoy seguro/a	Verdadero	Verdadero	Falso	Falso	Verdadero	Verdadero	Verdadero	No estoy seguro/a	Verdadero	Verdadero	Verdadero	Verdadero	No estoy seguro/a	Falso	Verdadero	Falso	Falso	No estoy seguro/a	Verdadero	Falso	Verdadero	Falso	Verdadero
2020-08-18 11:11:35	Femenino	Quito	39	Cuarto nivel	SARS-COV-2	Creado en laboratorio	Una entidad capaz de adaptarse y evolucionar	Verdadero	1 - 10	Verdadero	Verdadero	Falso	Falso	Verdadero	Verdadero	Verdadero	Falso	Verdadero	Verdadero	Verdadero	Verdadero	Verdadero	Falso	Verdadero	Falso	Falso	Falso	Verdadero	Falso	Verdadero	No estoy seguro/a	Verdadero
2020-08-18 11:13:24	Femenino	Quito	56	Bachillerato	SARS-COV-2	De origen natural	Una entidad capaz de adaptarse y evolucionar	Verdadero	1 - 10	Verdadero	Verdadero	Falso	Falso	Verdadero	Verdadero	Verdadero	Falso	Verdadero	Verdadero	Verdadero	Verdadero	Falso	Verdadero	Verdadero	Falso	Falso	Falso	Verdadero	Falso	Verdadero	Falso	Verdadero
2020-08-18 11:14:24	Masculino	Quito	27	Tercer nivel	SARS-COV-2	Creado en laboratorio	Una entidad capaz de adaptarse y evolucionar	Verdadero	No estoy seguro/a	Verdadero	Verdadero	Falso	Falso	Verdadero	Verdadero	Verdadero	Falso	Verdadero	Verdadero	Verdadero	Verdadero	No estoy seguro/a	No estoy seguro/a	Verdadero	Falso	Falso	Verdadero	No estoy seguro/a	Falso	Verdadero	No estoy seguro/a	Verdadero
2020-08-18 11:15:53	Femenino	Quito	28	Tercer nivel	SARS-COV-2	Creado en laboratorio	Una entidad capaz de adaptarse y evolucionar	Verdadero	11 - 20	Verdadero	Verdadero	Falso	Falso	Verdadero	Verdadero	Verdadero	Falso	Verdadero	Verdadero	Verdadero	Verdadero	No estoy seguro/a	Verdadero	Verdadero	Falso	Falso	Falso	Verdadero	Falso	Verdadero	Falso	Verdadero
2020-08-18 11:17:48	Masculino	Quito	35	Tercer nivel	SARS-COV-2	Creado en laboratorio	Un complot mediático	Falso	No estoy seguro/a	Verdadero	Verdadero	No estoy seguro/a	Falso	Verdadero	Verdadero	Verdadero	No estoy seguro/a	Verdadero	Verdadero	Verdadero	Verdadero	Falso	No estoy seguro/a	Verdadero	Falso	Falso	Verdadero	Falso	Falso	Verdadero	Falso	Verdadero
2020-08-18 11:20:52	Masculino	Quito	33	Tercer nivel	SARS-COV-2	De origen natural	Una entidad capaz de adaptarse y evolucionar	Verdadero	1 - 10	Verdadero	Verdadero	Falso	Falso	Verdadero	Verdadero	Verdadero	Falso	Verdadero	Verdadero	Verdadero	Verdadero	Falso	Verdadero	Verdadero	Falso	Falso	Falso	Verdadero	Falso	Verdadero	Falso	Verdadero
2020-08-18 11:22:23	Masculino	Quito	28	Tercer nivel	SARS-COV-2	Creado en laboratorio	Una entidad capaz de adaptarse y evolucionar	Verdadero	No estoy seguro/a	Verdadero	Verdadero	Falso	Falso	Verdadero	Verdadero	No estoy seguro/a	verdadero	Verdadero	Verdadero	Verdadero	Falso	No estoy seguro/a	Verdadero	Verdadero	Falso	Falso	No estoy seguro/a	Verdadero	Falso	Verdadero	Falso	Verdadero
2020-08-18 11:22:30	Masculino	Quito	18	Bachillerato	MERS-19	Creado en laboratorio	Una entidad capaz de adaptarse y evolucionar	No estoy seguro/a	51 - 100	Verdadero	Verdadero	Falso	Falso	Verdadero	Verdadero	Verdadero	No estoy seguro/a	Verdadero	Verdadero	Verdadero	Verdadero	Verdadero	Verdadero	Verdadero	Falso	Verdadero	Verdadero	Falso	Verdadero	Verdadero	Verdadero	Verdadero	Debemos ser concientes y no salir de casa deberian mejorar el laboratorio para que se procesen las pruevas PCR inmediatamente
2020-08-18 11:23:40	Masculino	Quito	27	Tercer nivel	SARS-COV-2	De origen natural	Una entidad capaz de adaptarse y evolucionar	Falso	1 - 10	Verdadero	No estoy seguro/a	Falso	Falso	Verdadero	Verdadero	Verdadero	Falso	Verdadero	Verdadero	Verdadero	Verdadero	No estoy seguro/a	No estoy seguro/a	Verdadero	Falso	Falso	Falso	Falso	Falso	Verdadero	No estoy seguro/a	Verdadero
2020-08-18 11:24:56	Femenino	Quito	27	Tercer nivel	SARS-COV-2	De origen natural	Una entidad capaz de adaptarse y evolucionar	Verdadero	1 - 10	Verdadero	Verdadero	Falso	Falso	Verdadero	Verdadero	Verdadero	Falso	Verdadero	Verdadero	Verdadero	Verdadero	Falso	Verdadero	Verdadero	Falso	Falso	Falso	Verdadero	Falso	Verdadero	Falso	Verdadero
2020-08-18 11:25:28	Masculino	Quito	31	Tercer nivel	SARS-COV-2	Creado en laboratorio	Una entidad capaz de adaptarse y evolucionar	Verdadero	1 - 10	Verdadero	Verdadero	Falso	Falso	Verdadero	Verdadero	Verdadero	Falso	Verdadero	Verdadero	Verdadero	Verdadero	Verdadero	Verdadero	Verdadero	Falso	Falso	Verdadero	Verdadero	Falso	Verdadero	Falso	Verdadero	Soy médico
2020-08-18 11:25:37	Masculino	Quito	54	Tercer nivel	MERS-19	De origen natural	Una entidad capaz de adaptarse y evolucionar	Verdadero	1 - 10	Verdadero	Verdadero	Falso	Falso	Verdadero	Verdadero	Verdadero	Falso	Verdadero	Verdadero	Verdadero	Verdadero	Falso	Verdadero	Verdadero	Falso	Falso	Falso	Verdadero	Falso	Verdadero	Falso	Verdadero
2020-08-18 11:27:04	Masculino	Santo Domingo	33	Tercer nivel	SARS-COV-2	No estoy seguro/a	Una entidad capaz de adaptarse y evolucionar	Falso	1 - 10	Verdadero	Verdadero	Falso	Falso	Verdadero	Verdadero	No estoy seguro/a	Falso	Verdadero	Verdadero	Verdadero	Verdadero	No estoy seguro/a	No estoy seguro/a	Verdadero	Falso	Falso	No estoy seguro/a	Verdadero	Falso	Verdadero	No estoy seguro/a	Verdadero
2020-08-18 11:29:22	Femenino	Quito	29	Tercer nivel	SARS-COV-2	Creado en laboratorio	Una entidad capaz de adaptarse y evolucionar	Verdadero	No estoy seguro/a	Verdadero	Verdadero	Falso	Falso	Verdadero	Verdadero	Verdadero	No estoy seguro/a	Verdadero	Verdadero	Verdadero	Verdadero	Verdadero	No estoy seguro/a	Verdadero	Falso	Falso	Falso	Verdadero	Falso	Verdadero	No estoy seguro/a	Verdadero
2020-08-18 11:29:49	Femenino	QUITO	44	Cuarto nivel	SARS-COV-2	De origen natural	Una entidad capaz de adaptarse y evolucionar	No estoy seguro/a	11 - 20	Verdadero	Verdadero	No estoy seguro/a	Falso	Verdadero	Verdadero	Verdadero	Falso	Verdadero	Verdadero	Verdadero	Verdadero	No estoy seguro/a	Verdadero	Verdadero	No estoy seguro/a	No estoy seguro/a	Verdadero	Verdadero	Falso	Verdadero	Falso	Verdadero
2020-08-18 11:30:27	Femenino	Quito	23	Tercer nivel	SARS-COV-2	No estoy seguro/a	Una entidad capaz de adaptarse y evolucionar	No estoy seguro/a	No estoy seguro/a	Verdadero	Verdadero	No estoy seguro/a	No estoy seguro/a	Verdadero	Verdadero	Verdadero	No estoy seguro/a	Verdadero	Verdadero	Verdadero	Verdadero	Verdadero	Verdadero	Verdadero	Falso	Falso	Verdadero	No estoy seguro/a	Falso	Verdadero	No estoy seguro/a	Verdadero	Interesanye
2020-08-18 11:33:18	Femenino	Ibarra	40	Tercer nivel	SARS-COV-2	Creado en laboratorio	Una entidad capaz de adaptarse y evolucionar	Falso	11 - 20	Verdadero	Verdadero	Falso	Falso	Verdadero	Verdadero	Verdadero	Falso	Verdadero	Verdadero	Verdadero	Verdadero	No estoy seguro/a	No estoy seguro/a	Verdadero	Falso	Falso	No estoy seguro/a	Verdadero	Falso	Verdadero	No estoy seguro/a	Verdadero
2020-08-18 11:35:00	Femenino	Quito	32	Cuarto nivel	SARS-COV-2	Creado en laboratorio	Una entidad capaz de adaptarse y evolucionar	Verdadero	1 - 10	Verdadero	Verdadero	Falso	Falso	Verdadero	Verdadero	Verdadero	verdadero	Verdadero	Verdadero	Verdadero	Verdadero	Falso	No estoy seguro/a	Verdadero	Falso	Falso	Verdadero	Verdadero	Falso	Verdadero	Falso	Verdadero
2020-08-18 11:35:10	Masculino	Quito	41	Tercer nivel	SARS-COV-2	Creado en laboratorio	Un compuesto químico	No estoy seguro/a	No estoy seguro/a	Verdadero	Verdadero	Falso	Falso	Verdadero	Verdadero	Verdadero	No estoy seguro/a	Verdadero	Verdadero	Verdadero	Verdadero	No estoy seguro/a	No estoy seguro/a	Verdadero	Falso	Falso	Verdadero	Verdadero	Falso	Verdadero	Falso	Verdadero	Pérdida de olfato y gusto es un síntoma seguro de tener covid
2020-08-18 11:35:23	Masculino	Quito	50	Bachillerato	SARS-COV-2	De origen natural	Una entidad capaz de adaptarse y evolucionar	Verdadero	11 - 20	Verdadero	Verdadero	Verdadero	Falso	Verdadero	Verdadero	Verdadero	Falso	Verdadero	Verdadero	Verdadero	Verdadero	Falso	Falso	Verdadero	Falso	Falso	Verdadero	Verdadero	Falso	Verdadero	Falso	Verdadero	Muchas gracias por la encuesta, favor enviar las respuestas para confirmar en familia
2020-08-18 11:35:28	Masculino	Ambato	39	Tercer nivel	SARS-COV-2	De origen natural	Una entidad capaz de adaptarse y evolucionar	Verdadero	1 - 10	Falso	Verdadero	Falso	Falso	Verdadero	Verdadero	Verdadero	Falso	Verdadero	Verdadero	Verdadero	Verdadero	Falso	Verdadero	Verdadero	No estoy seguro/a	Falso	No estoy seguro/a	Falso	Falso	Verdadero	Falso	Verdadero	Sin comentarios
2020-08-18 11:35:43	Femenino	Quito	20	Tercer nivel	SARS-COV-2	No estoy seguro/a	No estoy seguro/a	Verdadero	1 - 10	Verdadero	No estoy seguro/a	Falso	Falso	No estoy seguro/a	Verdadero	Verdadero	No estoy seguro/a	Verdadero	Verdadero	Verdadero	Verdadero	Verdadero	No estoy seguro/a	Verdadero	No estoy seguro/a	Verdadero	Verdadero	Falso	Verdadero	Verdadero	No estoy seguro/a	Verdadero
2020-08-18 11:36:19	Femenino	Cumbaya	56	Cuarto nivel	No estoy seguro/a	De origen natural	Una entidad capaz de adaptarse y evolucionar	Verdadero	1 - 10	Verdadero	Verdadero	Falso	Falso	Verdadero	Verdadero	Verdadero	Falso	Verdadero	Verdadero	Verdadero	Verdadero	Verdadero	No estoy seguro/a	Verdadero	verdadero	Verdadero	Falso	Verdadero	Falso	Verdadero	No estoy seguro/a	Verdadero
2020-08-18 11:37:19	Femenino	Quito	32	Tercer nivel	SARS-COV-2	De origen natural	No estoy seguro/a	No estoy seguro/a	No estoy seguro/a	Verdadero	Verdadero	Falso	Falso	Verdadero	Verdadero	Verdadero	Falso	Verdadero	Verdadero	Verdadero	Verdadero	Falso	No estoy seguro/a	Verdadero	Falso	Falso	No estoy seguro/a	Verdadero	Falso	Verdadero	No estoy seguro/a	No estoy seguro/a
2020-08-18 11:37:39	Masculino	Quito	70	Bachillerato	SARS-COV-2	Creado en laboratorio	Un compuesto químico	Verdadero	1 - 10	Verdadero	Verdadero	Falso	Falso	Verdadero	Verdadero	Verdadero	verdadero	Verdadero	Verdadero	Verdadero	Verdadero	Verdadero	Falso	Verdadero	Falso	Verdadero	Falso	Falso	Verdadero	Verdadero	Falso	Verdadero	hay que cuidarse en forma y no salir de casa
2020-08-18 11:38:24	Femenino	Quito	26	Tercer nivel	SARS-COV-2	Creado en laboratorio	Una entidad capaz de adaptarse y evolucionar	Falso	1 - 10	Verdadero	Verdadero	Falso	Falso	Verdadero	Verdadero	Verdadero	Falso	Verdadero	Verdadero	Verdadero	Verdadero	Verdadero	Falso	Verdadero	Falso	Falso	Falso	Verdadero	Falso	Verdadero	No estoy seguro/a	Verdadero
2020-08-18 11:38:32	Femenino	Ibarra	40	Tercer nivel	SARS-COV-2	De origen natural	Una entidad capaz de adaptarse y evolucionar	Verdadero	1 - 10	Verdadero	Verdadero	Falso	Falso	Verdadero	Verdadero	Verdadero	No estoy seguro/a	Verdadero	Verdadero	Verdadero	Verdadero	Falso	Verdadero	Verdadero	Falso	Falso	Falso	Falso	Falso	Verdadero	Verdadero	Verdadero
2020-08-18 11:39:04	Femenino	Quito	18	Tercer nivel	COVID-19	De origen natural	Una entidad capaz de adaptarse y evolucionar	Verdadero	41 - 50	Verdadero	Verdadero	Falso	Falso	Verdadero	Verdadero	Verdadero	Falso	Verdadero	Verdadero	Verdadero	Verdadero	Verdadero	Verdadero	Verdadero	Falso	Falso	Falso	Verdadero	Falso	Verdadero	Falso	Verdadero
[truncated: 626 more rows]
